# Supplementary material for: Can Bacterial Endophytes Be Used as a Promising Bio-Inoculant for the Mitigation of Salinity Stress in Crop Plants?—A Global Meta-Analysis of the Last Decade (2011–2020)
Source: Microorganisms. 2021 Sep 2;9(9):1861. doi: 10.3390/microorganisms9091861 (PMC8467090; doi:10.3390/microorganisms9091861)
Supplement: Supplementary file 1 [file microorganisms-09-01861-s001.zip]

Archive with 3 entries (3 files):
- Meta-Data.xlsx
- Selected publications reference.pdf
- Supplementary Figures_DEF_PoP.pdf
