# Supplementary material for: Can Bacterial Endophytes Be Used as a Promising Bio-Inoculant for the Mitigation of Salinity Stress in Crop Plants?—A Global Meta-Analysis of the Last Decade (2011–2020)
Source: Microorganisms. 2021 Sep 2;9(9):1861. doi: 10.3390/microorganisms9091861 (PMC8467090; doi:10.3390/microorganisms9091861)
Supplement: Supplementary file 1 [file microorganisms-09-01861-s001.zip › Meta-Data.xlsx]

## Sheet: meta-data
study.no	author	year	title	country	Bacterial genera	gram.test	inoculation.method	experiment.type	response.variable	stress.type	lnRR	CI (95%)
1	Abd_Allah et al	2017	Endophytic bacterium Bacillussubtilis (BERA 71) improves salt tolerance in chickpea plants by regulating the plant defense mechanisms	Saudi Arabia	Bacillus	Gram Positive	Seed	Pot	Root dry biomass	no-stress	0.251314	0.00058264
1	Abd_Allah et al	2017	Endophytic bacterium Bacillussubtilis (BERA 71) improves salt tolerance in chickpea plants by regulating the plant defense mechanisms	Saudi Arabia	Bacillus	Gram Positive	Seed	Pot	Shoot dry biomass	no-stress	0.356675	0.00354308
1	Abd_Allah et al	2017	Endophytic bacterium Bacillussubtilis (BERA 71) improves salt tolerance in chickpea plants by regulating the plant defense mechanisms	Saudi Arabia	Bacillus	Gram Positive	Seed	Pot	Leaf Na+	no-stress	0.137201	0.00102285
1	Abd_Allah et al	2017	Endophytic bacterium Bacillussubtilis (BERA 71) improves salt tolerance in chickpea plants by regulating the plant defense mechanisms	Saudi Arabia	Bacillus	Gram Positive	Seed	Pot	Leaf K+	no-stress	0.193066	7.05627e-05
1	Abd_Allah et al	2017	Endophytic bacterium Bacillussubtilis (BERA 71) improves salt tolerance in chickpea plants by regulating the plant defense mechanisms	Saudi Arabia	Bacillus	Gram Positive	Seed	Pot	Chlorophyll-a	no-stress	0.19671	0.000245471
1	Abd_Allah et al	2017	Endophytic bacterium Bacillussubtilis (BERA 71) improves salt tolerance in chickpea plants by regulating the plant defense mechanisms	Saudi Arabia	Bacillus	Gram Positive	Seed	Pot	Chlorophyll-b	no-stress	0.282863	0.000579862
1	Abd_Allah et al	2017	Endophytic bacterium Bacillussubtilis (BERA 71) improves salt tolerance in chickpea plants by regulating the plant defense mechanisms	Saudi Arabia	Bacillus	Gram Positive	Seed	Pot	Carotenoids	no-stress	0.459532	0.00242863
1	Abd_Allah et al	2017	Endophytic bacterium Bacillussubtilis (BERA 71) improves salt tolerance in chickpea plants by regulating the plant defense mechanisms	Saudi Arabia	Bacillus	Gram Positive	Seed	Pot	Proline content	no-stress	0.211328	0.00689236
1	Abd_Allah et al	2017	Endophytic bacterium Bacillussubtilis (BERA 71) improves salt tolerance in chickpea plants by regulating the plant defense mechanisms	Saudi Arabia	Bacillus	Gram Positive	Seed	Pot	Superoxide dismutase (SOD) activity	no-stress	0.120724	0.00493165
1	Abd_Allah et al	2017	Endophytic bacterium Bacillussubtilis (BERA 71) improves salt tolerance in chickpea plants by regulating the plant defense mechanisms	Saudi Arabia	Bacillus	Gram Positive	Seed	Pot	Catalase (CAT) activity	no-stress	0.0868538	0.00494172
1	Abd_Allah et al	2017	Endophytic bacterium Bacillussubtilis (BERA 71) improves salt tolerance in chickpea plants by regulating the plant defense mechanisms	Saudi Arabia	Bacillus	Gram Positive	Seed	Pot	Peroxidase (POD) activity	no-stress	0.41058	0.00888902
1	Abd_Allah et al	2017	Endophytic bacterium Bacillussubtilis (BERA 71) improves salt tolerance in chickpea plants by regulating the plant defense mechanisms	Saudi Arabia	Bacillus	Gram Positive	Seed	Pot	Glutathione reductase	no-stress	0.250009	0.00499717
1	Abd_Allah et al	2017	Endophytic bacterium Bacillussubtilis (BERA 71) improves salt tolerance in chickpea plants by regulating the plant defense mechanisms	Saudi Arabia	Bacillus	Gram Positive	Seed	Pot	Photosynthetic rate	no-stress	0.246133	0.00258653
2	Afridi et al	2019	Induction of tolerance to salinity in wheat genotypes by plant growth promoting endophytes: Involvement of ACC deaminase and antioxidant enzymes	Pakistan	Kocuria	Gram Positive	Seed	Pot	Shoot length	no-stress	0.017002	0.000182145
2	Afridi et al	2019	Induction of tolerance to salinity in wheat genotypes by plant growth promoting endophytes: Involvement of ACC deaminase and antioxidant enzymes	Pakistan	Kocuria	Gram Positive	Seed	Pot	Root length	no-stress	0.147441	0.000206625
2	Afridi et al	2019	Induction of tolerance to salinity in wheat genotypes by plant growth promoting endophytes: Involvement of ACC deaminase and antioxidant enzymes	Pakistan	Kocuria	Gram Positive	Seed	Pot	Total fresh biomass	no-stress	0.137456	0.000254219
2	Afridi et al	2019	Induction of tolerance to salinity in wheat genotypes by plant growth promoting endophytes: Involvement of ACC deaminase and antioxidant enzymes	Pakistan	Kocuria	Gram Positive	Seed	Pot	Total dry biomass	no-stress	0.492476	0.433189
2	Afridi et al	2019	Induction of tolerance to salinity in wheat genotypes by plant growth promoting endophytes: Involvement of ACC deaminase and antioxidant enzymes	Pakistan	Kocuria	Gram Positive	Seed	Pot	Total Chlorophyll	no-stress	-0.00802178	7.96186e-05
2	Afridi et al	2019	Induction of tolerance to salinity in wheat genotypes by plant growth promoting endophytes: Involvement of ACC deaminase and antioxidant enzymes	Pakistan	Kocuria	Gram Positive	Seed	Pot	Relative water content (RWC)	no-stress	0.103398	1.32459e-05
2	Afridi et al	2019	Induction of tolerance to salinity in wheat genotypes by plant growth promoting endophytes: Involvement of ACC deaminase and antioxidant enzymes	Pakistan	Kocuria	Gram Positive	Seed	Pot	Peroxidase (POD) activity	no-stress	1.08181	0.00542379
2	Afridi et al	2019	Induction of tolerance to salinity in wheat genotypes by plant growth promoting endophytes: Involvement of ACC deaminase and antioxidant enzymes	Pakistan	Kocuria	Gram Positive	Seed	Pot	Superoxide dismutase (SOD) activity	no-stress	1.0116	0.00447927
2	Afridi et al	2019	Induction of tolerance to salinity in wheat genotypes by plant growth promoting endophytes: Involvement of ACC deaminase and antioxidant enzymes	Pakistan	Kocuria	Gram Positive	Seed	Pot	Catalase (CAT) activity	no-stress	0.0625204	0.00113942
2	Afridi et al	2019	Induction of tolerance to salinity in wheat genotypes by plant growth promoting endophytes: Involvement of ACC deaminase and antioxidant enzymes	Pakistan	Kocuria	Gram Positive	Seed	Pot	Proline content	no-stress	0.484791	0.00181415
2	Afridi et al	2019	Induction of tolerance to salinity in wheat genotypes by plant growth promoting endophytes: Involvement of ACC deaminase and antioxidant enzymes	Pakistan	Kocuria	Gram Positive	Seed	Pot	Leaf Na+	no-stress	-0.0124612	0.000744147
2	Afridi et al	2019	Induction of tolerance to salinity in wheat genotypes by plant growth promoting endophytes: Involvement of ACC deaminase and antioxidant enzymes	Pakistan	Kocuria	Gram Positive	Seed	Pot	Leaf K+	no-stress	0.0215725	0.000314753
2	Afridi et al	2019	Induction of tolerance to salinity in wheat genotypes by plant growth promoting endophytes: Involvement of ACC deaminase and antioxidant enzymes	Pakistan	Kocuria	Gram Positive	Seed	Pot	Shoot Ca2+	no-stress	0.0158986	0.000506365
2	Afridi et al	2019	Induction of tolerance to salinity in wheat genotypes by plant growth promoting endophytes: Involvement of ACC deaminase and antioxidant enzymes	Pakistan	Kocuria	Gram Positive	Seed	Pot	Shoot Mg2+	no-stress	0.0328977	0.00096756
3	Afridi et al	2019	Induction of tolerance to salinity in wheat genotypes by plant growth promoting endophytes: Involvement of ACC deaminase and antioxidant enzymes	Pakistan	Kocuria	Gram Positive	Seed	Pot	Shoot length	no-stress	0.0553152	4.7953e-05
3	Afridi et al	2019	Induction of tolerance to salinity in wheat genotypes by plant growth promoting endophytes: Involvement of ACC deaminase and antioxidant enzymes	Pakistan	Kocuria	Gram Positive	Seed	Pot	Root length	no-stress	0.203444	0.000557787
3	Afridi et al	2019	Induction of tolerance to salinity in wheat genotypes by plant growth promoting endophytes: Involvement of ACC deaminase and antioxidant enzymes	Pakistan	Kocuria	Gram Positive	Seed	Pot	Total fresh biomass	no-stress	-1.50948	0.0897753
3	Afridi et al	2019	Induction of tolerance to salinity in wheat genotypes by plant growth promoting endophytes: Involvement of ACC deaminase and antioxidant enzymes	Pakistan	Kocuria	Gram Positive	Seed	Pot	Total dry biomass	no-stress	0.223144	3.75
3	Afridi et al	2019	Induction of tolerance to salinity in wheat genotypes by plant growth promoting endophytes: Involvement of ACC deaminase and antioxidant enzymes	Pakistan	Kocuria	Gram Positive	Seed	Pot	Total Chlorophyll	no-stress	0.0796298	3.27449e-05
3	Afridi et al	2019	Induction of tolerance to salinity in wheat genotypes by plant growth promoting endophytes: Involvement of ACC deaminase and antioxidant enzymes	Pakistan	Kocuria	Gram Positive	Seed	Pot	Relative water content (RWC)	no-stress	0.107438	4.50253e-05
3	Afridi et al	2019	Induction of tolerance to salinity in wheat genotypes by plant growth promoting endophytes: Involvement of ACC deaminase and antioxidant enzymes	Pakistan	Kocuria	Gram Positive	Seed	Pot	Peroxidase (POD) activity	no-stress	0.223144	0.00604167
3	Afridi et al	2019	Induction of tolerance to salinity in wheat genotypes by plant growth promoting endophytes: Involvement of ACC deaminase and antioxidant enzymes	Pakistan	Kocuria	Gram Positive	Seed	Pot	Superoxide dismutase (SOD) activity	no-stress	0.710242	0.0706409
3	Afridi et al	2019	Induction of tolerance to salinity in wheat genotypes by plant growth promoting endophytes: Involvement of ACC deaminase and antioxidant enzymes	Pakistan	Kocuria	Gram Positive	Seed	Pot	Catalase (CAT) activity	no-stress	0.0160003	0.00166667
3	Afridi et al	2019	Induction of tolerance to salinity in wheat genotypes by plant growth promoting endophytes: Involvement of ACC deaminase and antioxidant enzymes	Pakistan	Kocuria	Gram Positive	Seed	Pot	Proline content	no-stress	0.549811	0.00477944
3	Afridi et al	2019	Induction of tolerance to salinity in wheat genotypes by plant growth promoting endophytes: Involvement of ACC deaminase and antioxidant enzymes	Pakistan	Kocuria	Gram Positive	Seed	Pot	Leaf Na+	no-stress	-0.00626961	0.000411009
3	Afridi et al	2019	Induction of tolerance to salinity in wheat genotypes by plant growth promoting endophytes: Involvement of ACC deaminase and antioxidant enzymes	Pakistan	Kocuria	Gram Positive	Seed	Pot	Leaf K+	no-stress	0.0124612	0.000167431
3	Afridi et al	2019	Induction of tolerance to salinity in wheat genotypes by plant growth promoting endophytes: Involvement of ACC deaminase and antioxidant enzymes	Pakistan	Kocuria	Gram Positive	Seed	Pot	Shoot Ca2+	no-stress	0.0192932	6.8946e-06
3	Afridi et al	2019	Induction of tolerance to salinity in wheat genotypes by plant growth promoting endophytes: Involvement of ACC deaminase and antioxidant enzymes	Pakistan	Kocuria	Gram Positive	Seed	Pot	Shoot Mg2+	no-stress	0.00340716	0.000449981
4	Afridi et al	2019	Induction of tolerance to salinity in wheat genotypes by plant growth promoting endophytes: Involvement of ACC deaminase and antioxidant enzymes	Pakistan	Cronobacter	Gram Negative	Seed	Pot	Shoot length	no-stress	0.129235	0.000467227
4	Afridi et al	2019	Induction of tolerance to salinity in wheat genotypes by plant growth promoting endophytes: Involvement of ACC deaminase and antioxidant enzymes	Pakistan	Cronobacter	Gram Negative	Seed	Pot	Root length	no-stress	0.22895	0.000154474
4	Afridi et al	2019	Induction of tolerance to salinity in wheat genotypes by plant growth promoting endophytes: Involvement of ACC deaminase and antioxidant enzymes	Pakistan	Cronobacter	Gram Negative	Seed	Pot	Total fresh biomass	no-stress	0.440176	6.76813e-05
4	Afridi et al	2019	Induction of tolerance to salinity in wheat genotypes by plant growth promoting endophytes: Involvement of ACC deaminase and antioxidant enzymes	Pakistan	Cronobacter	Gram Negative	Seed	Pot	Total dry biomass	no-stress	0.693147	0.262713
4	Afridi et al	2019	Induction of tolerance to salinity in wheat genotypes by plant growth promoting endophytes: Involvement of ACC deaminase and antioxidant enzymes	Pakistan	Cronobacter	Gram Negative	Seed	Pot	Total Chlorophyll	no-stress	0.0742368	6.77589e-05
4	Afridi et al	2019	Induction of tolerance to salinity in wheat genotypes by plant growth promoting endophytes: Involvement of ACC deaminase and antioxidant enzymes	Pakistan	Cronobacter	Gram Negative	Seed	Pot	Relative water content (RWC)	no-stress	0.164548	4.92363e-05
4	Afridi et al	2019	Induction of tolerance to salinity in wheat genotypes by plant growth promoting endophytes: Involvement of ACC deaminase and antioxidant enzymes	Pakistan	Cronobacter	Gram Negative	Seed	Pot	Peroxidase (POD) activity	no-stress	1.03851	0.0127526
4	Afridi et al	2019	Induction of tolerance to salinity in wheat genotypes by plant growth promoting endophytes: Involvement of ACC deaminase and antioxidant enzymes	Pakistan	Cronobacter	Gram Negative	Seed	Pot	Superoxide dismutase (SOD) activity	no-stress	0.928713	0.00338693
4	Afridi et al	2019	Induction of tolerance to salinity in wheat genotypes by plant growth promoting endophytes: Involvement of ACC deaminase and antioxidant enzymes	Pakistan	Cronobacter	Gram Negative	Seed	Pot	Catalase (CAT) activity	no-stress	0.0775582	0.00166667
4	Afridi et al	2019	Induction of tolerance to salinity in wheat genotypes by plant growth promoting endophytes: Involvement of ACC deaminase and antioxidant enzymes	Pakistan	Cronobacter	Gram Negative	Seed	Pot	Proline content	no-stress	0.589922	0.0015401
4	Afridi et al	2019	Induction of tolerance to salinity in wheat genotypes by plant growth promoting endophytes: Involvement of ACC deaminase and antioxidant enzymes	Pakistan	Cronobacter	Gram Negative	Seed	Pot	Leaf Na+	no-stress	-0.0250797	0.000639662
4	Afridi et al	2019	Induction of tolerance to salinity in wheat genotypes by plant growth promoting endophytes: Involvement of ACC deaminase and antioxidant enzymes	Pakistan	Cronobacter	Gram Negative	Seed	Pot	Leaf K+	no-stress	0.0306773	0.000225987
4	Afridi et al	2019	Induction of tolerance to salinity in wheat genotypes by plant growth promoting endophytes: Involvement of ACC deaminase and antioxidant enzymes	Pakistan	Cronobacter	Gram Negative	Seed	Pot	Shoot Ca2+	no-stress	0.0158986	0.000506365
4	Afridi et al	2019	Induction of tolerance to salinity in wheat genotypes by plant growth promoting endophytes: Involvement of ACC deaminase and antioxidant enzymes	Pakistan	Cronobacter	Gram Negative	Seed	Pot	Shoot Mg2+	no-stress	0.0425596	0.000476655
5	Afridi et al	2019	Induction of tolerance to salinity in wheat genotypes by plant growth promoting endophytes: Involvement of ACC deaminase and antioxidant enzymes	Pakistan	Cronobacter	Gram Negative	Seed	Pot	Shoot length	no-stress	0.174088	6.50432e-05
5	Afridi et al	2019	Induction of tolerance to salinity in wheat genotypes by plant growth promoting endophytes: Involvement of ACC deaminase and antioxidant enzymes	Pakistan	Cronobacter	Gram Negative	Seed	Pot	Root length	no-stress	0.2788	0.0004175
5	Afridi et al	2019	Induction of tolerance to salinity in wheat genotypes by plant growth promoting endophytes: Involvement of ACC deaminase and antioxidant enzymes	Pakistan	Cronobacter	Gram Negative	Seed	Pot	Total fresh biomass	no-stress	0.767159	0.00333817
5	Afridi et al	2019	Induction of tolerance to salinity in wheat genotypes by plant growth promoting endophytes: Involvement of ACC deaminase and antioxidant enzymes	Pakistan	Cronobacter	Gram Negative	Seed	Pot	Total dry biomass	no-stress	0.405465	4.83333
5	Afridi et al	2019	Induction of tolerance to salinity in wheat genotypes by plant growth promoting endophytes: Involvement of ACC deaminase and antioxidant enzymes	Pakistan	Cronobacter	Gram Negative	Seed	Pot	Total Chlorophyll	no-stress	0.139995	4.1757e-05
5	Afridi et al	2019	Induction of tolerance to salinity in wheat genotypes by plant growth promoting endophytes: Involvement of ACC deaminase and antioxidant enzymes	Pakistan	Cronobacter	Gram Negative	Seed	Pot	Relative water content (RWC)	no-stress	0.13185	9.74997e-06
5	Afridi et al	2019	Induction of tolerance to salinity in wheat genotypes by plant growth promoting endophytes: Involvement of ACC deaminase and antioxidant enzymes	Pakistan	Cronobacter	Gram Negative	Seed	Pot	Peroxidase (POD) activity	no-stress	0.161268	0.00604167
5	Afridi et al	2019	Induction of tolerance to salinity in wheat genotypes by plant growth promoting endophytes: Involvement of ACC deaminase and antioxidant enzymes	Pakistan	Cronobacter	Gram Negative	Seed	Pot	Superoxide dismutase (SOD) activity	no-stress	0.188052	0.00166667
5	Afridi et al	2019	Induction of tolerance to salinity in wheat genotypes by plant growth promoting endophytes: Involvement of ACC deaminase and antioxidant enzymes	Pakistan	Cronobacter	Gram Negative	Seed	Pot	Catalase (CAT) activity	no-stress	0.0472529	0.00166667
5	Afridi et al	2019	Induction of tolerance to salinity in wheat genotypes by plant growth promoting endophytes: Involvement of ACC deaminase and antioxidant enzymes	Pakistan	Cronobacter	Gram Negative	Seed	Pot	Proline content	no-stress	0.606969	0.00401539
5	Afridi et al	2019	Induction of tolerance to salinity in wheat genotypes by plant growth promoting endophytes: Involvement of ACC deaminase and antioxidant enzymes	Pakistan	Cronobacter	Gram Negative	Seed	Pot	Leaf Na+	no-stress	-0.0157484	0.000565129
5	Afridi et al	2019	Induction of tolerance to salinity in wheat genotypes by plant growth promoting endophytes: Involvement of ACC deaminase and antioxidant enzymes	Pakistan	Cronobacter	Gram Negative	Seed	Pot	Leaf K+	no-stress	0.0217063	0.000206098
5	Afridi et al	2019	Induction of tolerance to salinity in wheat genotypes by plant growth promoting endophytes: Involvement of ACC deaminase and antioxidant enzymes	Pakistan	Cronobacter	Gram Negative	Seed	Pot	Shoot Ca2+	no-stress	0.0319516	1.66989e-05
5	Afridi et al	2019	Induction of tolerance to salinity in wheat genotypes by plant growth promoting endophytes: Involvement of ACC deaminase and antioxidant enzymes	Pakistan	Cronobacter	Gram Negative	Seed	Pot	Shoot Mg2+	no-stress	0.0135595	0.000766169
6	Al-Garni et al	2019	Plant growth-promoting bacteria and silicon fertilizer enhance plant growth and salinity tolerance in Coriandrum sativum	Saudi Arabia	Burkholderia	Gram Negative	Seedling	Pot	Relative water content (RWC)	no-stress	0.0402772	0.000306912
6	Al-Garni et al	2019	Plant growth-promoting bacteria and silicon fertilizer enhance plant growth and salinity tolerance in Coriandrum sativum	Saudi Arabia	Burkholderia	Gram Negative	Seedling	Pot	Total Chlorophyll	no-stress	0.58935	0.00180062
6	Al-Garni et al	2019	Plant growth-promoting bacteria and silicon fertilizer enhance plant growth and salinity tolerance in Coriandrum sativum	Saudi Arabia	Burkholderia	Gram Negative	Seedling	Pot	Chlorophyll-a	no-stress	0.554106	0.0033321
6	Al-Garni et al	2019	Plant growth-promoting bacteria and silicon fertilizer enhance plant growth and salinity tolerance in Coriandrum sativum	Saudi Arabia	Burkholderia	Gram Negative	Seedling	Pot	Chlorophyll-b	no-stress	0.733969	0.0281778
6	Al-Garni et al	2019	Plant growth-promoting bacteria and silicon fertilizer enhance plant growth and salinity tolerance in Coriandrum sativum	Saudi Arabia	Burkholderia	Gram Negative	Seedling	Pot	Carotenoids	no-stress	0.459532	0.000607158
6	Al-Garni et al	2019	Plant growth-promoting bacteria and silicon fertilizer enhance plant growth and salinity tolerance in Coriandrum sativum	Saudi Arabia	Burkholderia	Gram Negative	Seedling	Pot	Peroxidase (POD) activity	no-stress	0.0936855	0.00309488
6	Al-Garni et al	2019	Plant growth-promoting bacteria and silicon fertilizer enhance plant growth and salinity tolerance in Coriandrum sativum	Saudi Arabia	Burkholderia	Gram Negative	Seedling	Pot	Shoot fresh biomass	no-stress	0.946086	0.00125565
6	Al-Garni et al	2019	Plant growth-promoting bacteria and silicon fertilizer enhance plant growth and salinity tolerance in Coriandrum sativum	Saudi Arabia	Burkholderia	Gram Negative	Seedling	Pot	Shoot dry biomass	no-stress	1.02165	0.0029
6	Al-Garni et al	2019	Plant growth-promoting bacteria and silicon fertilizer enhance plant growth and salinity tolerance in Coriandrum sativum	Saudi Arabia	Burkholderia	Gram Negative	Seedling	Pot	Root fresh biomass	no-stress	1.03459	0.0152284
6	Al-Garni et al	2019	Plant growth-promoting bacteria and silicon fertilizer enhance plant growth and salinity tolerance in Coriandrum sativum	Saudi Arabia	Burkholderia	Gram Negative	Seedling	Pot	Root dry biomass	no-stress	1.09861	0.0444444
7	Al-Garni et al	2019	Plant growth-promoting bacteria and silicon fertilizer enhance plant growth and salinity tolerance in Coriandrum sativum	Saudi Arabia	Burkholderia	Gram Negative	Seedling	Pot	Relative water content (RWC)	no-stress	0.0187632	2.46616e-05
7	Al-Garni et al	2019	Plant growth-promoting bacteria and silicon fertilizer enhance plant growth and salinity tolerance in Coriandrum sativum	Saudi Arabia	Burkholderia	Gram Negative	Seedling	Pot	Total Chlorophyll	no-stress	0.442336	0.00180583
7	Al-Garni et al	2019	Plant growth-promoting bacteria and silicon fertilizer enhance plant growth and salinity tolerance in Coriandrum sativum	Saudi Arabia	Burkholderia	Gram Negative	Seedling	Pot	Chlorophyll-a	no-stress	0.424513	0.0033321
7	Al-Garni et al	2019	Plant growth-promoting bacteria and silicon fertilizer enhance plant growth and salinity tolerance in Coriandrum sativum	Saudi Arabia	Burkholderia	Gram Negative	Seedling	Pot	Chlorophyll-b	no-stress	0.535518	0.0283727
7	Al-Garni et al	2019	Plant growth-promoting bacteria and silicon fertilizer enhance plant growth and salinity tolerance in Coriandrum sativum	Saudi Arabia	Burkholderia	Gram Negative	Seedling	Pot	Carotenoids	no-stress	0.362905	0.000644068
7	Al-Garni et al	2019	Plant growth-promoting bacteria and silicon fertilizer enhance plant growth and salinity tolerance in Coriandrum sativum	Saudi Arabia	Burkholderia	Gram Negative	Seedling	Pot	Peroxidase (POD) activity	no-stress	0.0521858	0.00314637
7	Al-Garni et al	2019	Plant growth-promoting bacteria and silicon fertilizer enhance plant growth and salinity tolerance in Coriandrum sativum	Saudi Arabia	Burkholderia	Gram Negative	Seedling	Pot	Shoot fresh biomass	no-stress	0.614526	0.00122863
7	Al-Garni et al	2019	Plant growth-promoting bacteria and silicon fertilizer enhance plant growth and salinity tolerance in Coriandrum sativum	Saudi Arabia	Burkholderia	Gram Negative	Seedling	Pot	Shoot dry biomass	no-stress	0.664976	0.00331633
7	Al-Garni et al	2019	Plant growth-promoting bacteria and silicon fertilizer enhance plant growth and salinity tolerance in Coriandrum sativum	Saudi Arabia	Burkholderia	Gram Negative	Seedling	Pot	Root fresh biomass	no-stress	0.633249	0.0173312
7	Al-Garni et al	2019	Plant growth-promoting bacteria and silicon fertilizer enhance plant growth and salinity tolerance in Coriandrum sativum	Saudi Arabia	Burkholderia	Gram Negative	Seedling	Pot	Root dry biomass	no-stress	0.587787	0.0425
8	Ali et al	2017	Endophytic bacterial diversity of Avicennia marina helps to confer resistance against salinity stress in Solanum lycopersicum	Oman	Bacillus	Gram Positive	Seedling	Pot	Root fresh biomass	no-stress	0.77319	0.00315648
8	Ali et al	2017	Endophytic bacterial diversity of Avicennia marina helps to confer resistance against salinity stress in Solanum lycopersicum	Oman	Bacillus	Gram Positive	Seedling	Pot	Root length	no-stress	0.216624	1.06211e-05
8	Ali et al	2017	Endophytic bacterial diversity of Avicennia marina helps to confer resistance against salinity stress in Solanum lycopersicum	Oman	Bacillus	Gram Positive	Seedling	Pot	Shoot fresh biomass	no-stress	0.633724	0.000140615
8	Ali et al	2017	Endophytic bacterial diversity of Avicennia marina helps to confer resistance against salinity stress in Solanum lycopersicum	Oman	Bacillus	Gram Positive	Seedling	Pot	Shoot length	no-stress	0.182322	1.59694e-05
8	Ali et al	2017	Endophytic bacterial diversity of Avicennia marina helps to confer resistance against salinity stress in Solanum lycopersicum	Oman	Bacillus	Gram Positive	Seedling	Pot	Chlorophyll-a	no-stress	0.818989	0.0350973
8	Ali et al	2017	Endophytic bacterial diversity of Avicennia marina helps to confer resistance against salinity stress in Solanum lycopersicum	Oman	Bacillus	Gram Positive	Seedling	Pot	Chlorophyll-b	no-stress	1.06033	0.287805
8	Ali et al	2017	Endophytic bacterial diversity of Avicennia marina helps to confer resistance against salinity stress in Solanum lycopersicum	Oman	Bacillus	Gram Positive	Seedling	Pot	Total Chlorophyll	no-stress	1.05719	0.005
8	Ali et al	2017	Endophytic bacterial diversity of Avicennia marina helps to confer resistance against salinity stress in Solanum lycopersicum	Oman	Bacillus	Gram Positive	Seedling	Pot	Carotenoids	no-stress	1.3284	0.910466
8	Ali et al	2017	Endophytic bacterial diversity of Avicennia marina helps to confer resistance against salinity stress in Solanum lycopersicum	Oman	Bacillus	Gram Positive	Seedling	Pot	Photosynthetic rate	no-stress	0	1.14617
8	Ali et al	2017	Endophytic bacterial diversity of Avicennia marina helps to confer resistance against salinity stress in Solanum lycopersicum	Oman	Bacillus	Gram Positive	Seedling	Pot	Catalase (CAT) activity	no-stress	1.05737	0.82988
8	Ali et al	2017	Endophytic bacterial diversity of Avicennia marina helps to confer resistance against salinity stress in Solanum lycopersicum	Oman	Bacillus	Gram Positive	Seedling	Pot	Glutathione reductase	no-stress	-0.336472	0.343673
8	Ali et al	2017	Endophytic bacterial diversity of Avicennia marina helps to confer resistance against salinity stress in Solanum lycopersicum	Oman	Bacillus	Gram Positive	Seedling	Pot	Peroxidase (POD) activity	no-stress	-1.29216	0.0889309
9	Ali et al	2017	Endophytic bacterial diversity of Avicennia marina helps to confer resistance against salinity stress in Solanum lycopersicum	Oman	Exiguobacterium	Gram Positive	Seedling	Pot	Root fresh biomass	no-stress	1.38629	0.0028303
9	Ali et al	2017	Endophytic bacterial diversity of Avicennia marina helps to confer resistance against salinity stress in Solanum lycopersicum	Oman	Exiguobacterium	Gram Positive	Seedling	Pot	Root length	no-stress	-0.00361664	1.32481e-05
9	Ali et al	2017	Endophytic bacterial diversity of Avicennia marina helps to confer resistance against salinity stress in Solanum lycopersicum	Oman	Exiguobacterium	Gram Positive	Seedling	Pot	Shoot fresh biomass	no-stress	0.721585	0.000129239
9	Ali et al	2017	Endophytic bacterial diversity of Avicennia marina helps to confer resistance against salinity stress in Solanum lycopersicum	Oman	Exiguobacterium	Gram Positive	Seedling	Pot	Shoot length	no-stress	0.139762	2.08397e-05
9	Ali et al	2017	Endophytic bacterial diversity of Avicennia marina helps to confer resistance against salinity stress in Solanum lycopersicum	Oman	Exiguobacterium	Gram Positive	Seedling	Pot	Chlorophyll-a	no-stress	0.858526	0.0527724
9	Ali et al	2017	Endophytic bacterial diversity of Avicennia marina helps to confer resistance against salinity stress in Solanum lycopersicum	Oman	Exiguobacterium	Gram Positive	Seedling	Pot	Chlorophyll-b	no-stress	1.16894	0.327133
9	Ali et al	2017	Endophytic bacterial diversity of Avicennia marina helps to confer resistance against salinity stress in Solanum lycopersicum	Oman	Exiguobacterium	Gram Positive	Seedling	Pot	Total Chlorophyll	no-stress	1.16481	0.005
9	Ali et al	2017	Endophytic bacterial diversity of Avicennia marina helps to confer resistance against salinity stress in Solanum lycopersicum	Oman	Exiguobacterium	Gram Positive	Seedling	Pot	Carotenoids	no-stress	1.76673	0.262818
9	Ali et al	2017	Endophytic bacterial diversity of Avicennia marina helps to confer resistance against salinity stress in Solanum lycopersicum	Oman	Exiguobacterium	Gram Positive	Seedling	Pot	Photosynthetic rate	no-stress	0.132147	0.620184
9	Ali et al	2017	Endophytic bacterial diversity of Avicennia marina helps to confer resistance against salinity stress in Solanum lycopersicum	Oman	Exiguobacterium	Gram Positive	Seedling	Pot	Catalase (CAT) activity	no-stress	0.847298	0.437511
9	Ali et al	2017	Endophytic bacterial diversity of Avicennia marina helps to confer resistance against salinity stress in Solanum lycopersicum	Oman	Exiguobacterium	Gram Positive	Seedling	Pot	Glutathione reductase	no-stress	-0.336472	0.223673
9	Ali et al	2017	Endophytic bacterial diversity of Avicennia marina helps to confer resistance against salinity stress in Solanum lycopersicum	Oman	Exiguobacterium	Gram Positive	Seedling	Pot	Peroxidase (POD) activity	no-stress	-1.28679	0.0888487
10	Ali et al	2014	Amelioration of high salinity stress damage by plant growth-promoting bacterial endophytes that contain ACC deaminase	Canada	Pseudomonas	Gram Negative	Seed	Pot	Shoot fresh biomass	no-stress	0.393389	0.005
10	Ali et al	2014	Amelioration of high salinity stress damage by plant growth-promoting bacterial endophytes that contain ACC deaminase	Canada	Pseudomonas	Gram Negative	Seed	Pot	Shoot dry biomass	no-stress	0.530057	0.005
10	Ali et al	2014	Amelioration of high salinity stress damage by plant growth-promoting bacterial endophytes that contain ACC deaminase	Canada	Pseudomonas	Gram Negative	Seed	Pot	Leaf Na+	no-stress	-0.255247	0.005
10	Ali et al	2014	Amelioration of high salinity stress damage by plant growth-promoting bacterial endophytes that contain ACC deaminase	Canada	Pseudomonas	Gram Negative	Seed	Pot	Total Chlorophyll	no-stress	0.271759	0.005
11	Ali et al	2014	Amelioration of high salinity stress damage by plant growth-promoting bacterial endophytes that contain ACC deaminase	Canada	Pseudomonas	Gram Negative	Seed	Pot	Shoot fresh biomass	no-stress	0.57259	0.005
11	Ali et al	2014	Amelioration of high salinity stress damage by plant growth-promoting bacterial endophytes that contain ACC deaminase	Canada	Pseudomonas	Gram Negative	Seed	Pot	Shoot dry biomass	no-stress	0.663588	0.005
11	Ali et al	2014	Amelioration of high salinity stress damage by plant growth-promoting bacterial endophytes that contain ACC deaminase	Canada	Pseudomonas	Gram Negative	Seed	Pot	Leaf Na+/K+	no-stress	-0.167054	0.005
11	Ali et al	2014	Amelioration of high salinity stress damage by plant growth-promoting bacterial endophytes that contain ACC deaminase	Canada	Pseudomonas	Gram Negative	Seed	Pot	Total Chlorophyll	no-stress	0.257662	0.005
12	Baek et al	2020	Plant-Growth Promoting Bacillusoryzicola YC7007 Modulates Stress-Response Gene Expression and Provides Protection From Salt Stress	South Korea	Bacillus	Gram Positive	Seedling	In-vitro	Shoot fresh biomass	no-stress	0.384303	0.00805176
12	Baek et al	2020	Plant-Growth Promoting Bacillusoryzicola YC7007 Modulates Stress-Response Gene Expression and Provides Protection From Salt Stress	South Korea	Bacillus	Gram Positive	Seedling	In-vitro	Root fresh biomass	no-stress	0.676764	0.00739073
12	Baek et al	2020	Plant-Growth Promoting Bacillusoryzicola YC7007 Modulates Stress-Response Gene Expression and Provides Protection From Salt Stress	South Korea	Bacillus	Gram Positive	Seedling	In-vitro	Total Chlorophyll	no-stress	0.211309	0.00429354
12	Baek et al	2020	Plant-Growth Promoting Bacillusoryzicola YC7007 Modulates Stress-Response Gene Expression and Provides Protection From Salt Stress	South Korea	Bacillus	Gram Positive	Seedling	In-vitro	Malondialdehyde (MDA) content	no-stress	-0.074108	0.0215976
12	Baek et al	2020	Plant-Growth Promoting Bacillusoryzicola YC7007 Modulates Stress-Response Gene Expression and Provides Protection From Salt Stress	South Korea	Bacillus	Gram Positive	Seedling	In-vitro	Root Na+	no-stress	2.3957	0.0285102
12	Baek et al	2020	Plant-Growth Promoting Bacillusoryzicola YC7007 Modulates Stress-Response Gene Expression and Provides Protection From Salt Stress	South Korea	Bacillus	Gram Positive	Seedling	In-vitro	Leaf Na+	no-stress	1.78154	0.0217443
13	Baek et al	2020	Plant-Growth Promoting Bacillusoryzicola YC7007 Modulates Stress-Response Gene Expression and Provides Protection From Salt Stress	South Korea	Bacillus	Gram Positive	Seedling	In-vitro	Total fresh biomass	no-stress	0.126295	0.00703169
14	Baek et al	2020	Plant-Growth Promoting Bacillusoryzicola YC7007 Modulates Stress-Response Gene Expression and Provides Protection From Salt Stress	South Korea	Bacillus	Gram Positive	Seedling	In-vitro	Total fresh biomass	no-stress	0.301787	0.00846363
15	Barnawal et al	2015	ACC-Deaminase-Producing Endophyte Brachybacterium paraconglomeratum Strain SMR20 Ameliorates Chlorophytum Salinity Stress via Altering Phytohormone Generation	India	Brachybacterium	Gram Positive	Soil	Pot	Root dry biomass	no-stress	0.408563	0.000632552
15	Barnawal et al	2015	ACC-Deaminase-Producing Endophyte Brachybacterium paraconglomeratum Strain SMR20 Ameliorates Chlorophytum Salinity Stress via Altering Phytohormone Generation	India	Brachybacterium	Gram Positive	Soil	Pot	Total fresh biomass	no-stress	0.259634	0.00452551
15	Barnawal et al	2015	ACC-Deaminase-Producing Endophyte Brachybacterium paraconglomeratum Strain SMR20 Ameliorates Chlorophytum Salinity Stress via Altering Phytohormone Generation	India	Brachybacterium	Gram Positive	Soil	Pot	Root length	no-stress	0.354057	0.00764747
15	Barnawal et al	2015	ACC-Deaminase-Producing Endophyte Brachybacterium paraconglomeratum Strain SMR20 Ameliorates Chlorophytum Salinity Stress via Altering Phytohormone Generation	India	Brachybacterium	Gram Positive	Soil	Pot	Proline content	no-stress	0.036814	0.00482254
15	Barnawal et al	2015	ACC-Deaminase-Producing Endophyte Brachybacterium paraconglomeratum Strain SMR20 Ameliorates Chlorophytum Salinity Stress via Altering Phytohormone Generation	India	Brachybacterium	Gram Positive	Soil	Pot	Malondialdehyde (MDA) content	no-stress	-0.200671	0.0127236
15	Barnawal et al	2015	ACC-Deaminase-Producing Endophyte Brachybacterium paraconglomeratum Strain SMR20 Ameliorates Chlorophytum Salinity Stress via Altering Phytohormone Generation	India	Brachybacterium	Gram Positive	Soil	Pot	Total Chlorophyll	no-stress	-0.279024	0.000830929
15	Barnawal et al	2015	ACC-Deaminase-Producing Endophyte Brachybacterium paraconglomeratum Strain SMR20 Ameliorates Chlorophytum Salinity Stress via Altering Phytohormone Generation	India	Brachybacterium	Gram Positive	Soil	Pot	ACC-concentration	no-stress	-0.322607	0.0322852
15	Barnawal et al	2015	ACC-Deaminase-Producing Endophyte Brachybacterium paraconglomeratum Strain SMR20 Ameliorates Chlorophytum Salinity Stress via Altering Phytohormone Generation	India	Brachybacterium	Gram Positive	Soil	Pot	Abscisic acid	no-stress	-0.0614848	0.00347314
15	Barnawal et al	2015	ACC-Deaminase-Producing Endophyte Brachybacterium paraconglomeratum Strain SMR20 Ameliorates Chlorophytum Salinity Stress via Altering Phytohormone Generation	India	Brachybacterium	Gram Positive	Soil	Pot	Leaf Na+	no-stress	0.113329	0.011502
15	Barnawal et al	2015	ACC-Deaminase-Producing Endophyte Brachybacterium paraconglomeratum Strain SMR20 Ameliorates Chlorophytum Salinity Stress via Altering Phytohormone Generation	India	Brachybacterium	Gram Positive	Soil	Pot	Leaf K+	no-stress	0.0898039	0.00134633
16	Cheng et al	2012	Combined effects of the plant growth-promoting bacterium Pseudomonasputida UW4 and salinity stress on the Brassica napus proteome	Canada	Pseudomonas	Gram Negative	Seed	Hydroponic	Shoot fresh biomass	no-stress	0.0183491	0.0355333
16	Cheng et al	2012	Combined effects of the plant growth-promoting bacterium Pseudomonasputida UW4 and salinity stress on the Brassica napus proteome	Canada	Pseudomonas	Gram Negative	Seed	Hydroponic	Shoot dry biomass	no-stress	-0.0339016	0.0259694
16	Cheng et al	2012	Combined effects of the plant growth-promoting bacterium Pseudomonasputida UW4 and salinity stress on the Brassica napus proteome	Canada	Pseudomonas	Gram Negative	Seed	Hydroponic	Total Chlorophyll	no-stress	-0.0434851	0.0343838
16	Cheng et al	2012	Combined effects of the plant growth-promoting bacterium Pseudomonasputida UW4 and salinity stress on the Brassica napus proteome	Canada	Pseudomonas	Gram Negative	Seed	Hydroponic	ACC-concentration	no-stress	-0.040822	0.017225
16	Cheng et al	2012	Combined effects of the plant growth-promoting bacterium Pseudomonasputida UW4 and salinity stress on the Brassica napus proteome	Canada	Pseudomonas	Gram Negative	Seed	Hydroponic	Leaf Na+	no-stress	0.0612107	0.0171267
16	Cheng et al	2012	Combined effects of the plant growth-promoting bacterium Pseudomonasputida UW4 and salinity stress on the Brassica napus proteome	Canada	Pseudomonas	Gram Negative	Seed	Hydroponic	Root Na+	no-stress	-0.0830352	0.0155536
17	Cheng et al	2016	Effects of 1-aminocyclopropane-1-carboxylate-deaminase–Producing Bacteria on Perennial Ryegrass Growth and Physiological Responses to Salinity Stress	USA	Burkholderia	Gram Negative	Soil	Pot	Shoot dry biomass	no-stress	0.693147	0.005
17	Cheng et al	2016	Effects of 1-aminocyclopropane-1-carboxylate-deaminase–Producing Bacteria on Perennial Ryegrass Growth and Physiological Responses to Salinity Stress	USA	Burkholderia	Gram Negative	Soil	Pot	Root dry biomass	no-stress	0.485508	0.005
17	Cheng et al	2016	Effects of 1-aminocyclopropane-1-carboxylate-deaminase–Producing Bacteria on Perennial Ryegrass Growth and Physiological Responses to Salinity Stress	USA	Burkholderia	Gram Negative	Soil	Pot	Root length	no-stress	0.222583	0.005
17	Cheng et al	2016	Effects of 1-aminocyclopropane-1-carboxylate-deaminase–Producing Bacteria on Perennial Ryegrass Growth and Physiological Responses to Salinity Stress	USA	Burkholderia	Gram Negative	Soil	Pot	Relative water content (RWC)	no-stress	0.0123834	0.00108618
17	Cheng et al	2016	Effects of 1-aminocyclopropane-1-carboxylate-deaminase–Producing Bacteria on Perennial Ryegrass Growth and Physiological Responses to Salinity Stress	USA	Burkholderia	Gram Negative	Soil	Pot	ACC-concentration	no-stress	-0.157629	0.005
17	Cheng et al	2016	Effects of 1-aminocyclopropane-1-carboxylate-deaminase–Producing Bacteria on Perennial Ryegrass Growth and Physiological Responses to Salinity Stress	USA	Burkholderia	Gram Negative	Soil	Pot	Leaf Na+	no-stress	-0.693147	0.005
17	Cheng et al	2016	Effects of 1-aminocyclopropane-1-carboxylate-deaminase–Producing Bacteria on Perennial Ryegrass Growth and Physiological Responses to Salinity Stress	USA	Burkholderia	Gram Negative	Soil	Pot	Leaf K+	no-stress	0.339619	0.005
17	Cheng et al	2016	Effects of 1-aminocyclopropane-1-carboxylate-deaminase–Producing Bacteria on Perennial Ryegrass Growth and Physiological Responses to Salinity Stress	USA	Burkholderia	Gram Negative	Soil	Pot	Leaf Na+/K+	no-stress	0.988432	0.005
17	Cheng et al	2016	Effects of 1-aminocyclopropane-1-carboxylate-deaminase–Producing Bacteria on Perennial Ryegrass Growth and Physiological Responses to Salinity Stress	USA	Burkholderia	Gram Negative	Soil	Pot	Root Na+	no-stress	0.0689929	0.005
17	Cheng et al	2016	Effects of 1-aminocyclopropane-1-carboxylate-deaminase–Producing Bacteria on Perennial Ryegrass Growth and Physiological Responses to Salinity Stress	USA	Burkholderia	Gram Negative	Soil	Pot	Root K+	no-stress	-0.30295	0.005
17	Cheng et al	2016	Effects of 1-aminocyclopropane-1-carboxylate-deaminase–Producing Bacteria on Perennial Ryegrass Growth and Physiological Responses to Salinity Stress	USA	Burkholderia	Gram Negative	Soil	Pot	Root Na+/K+	no-stress	-0.36755	0.005
17	Cheng et al	2016	Effects of 1-aminocyclopropane-1-carboxylate-deaminase–Producing Bacteria on Perennial Ryegrass Growth and Physiological Responses to Salinity Stress	USA	Burkholderia	Gram Negative	Soil	Pot	Shoot Mg2+	no-stress	0	0.005
18	Cheng et al	2016	Effects of 1-aminocyclopropane-1-carboxylate-deaminase–Producing Bacteria on Perennial Ryegrass Growth and Physiological Responses to Salinity Stress	USA	Burkholderia	Gram Negative	Soil	Pot	Shoot dry biomass	no-stress	0.8232	0.005
18	Cheng et al	2016	Effects of 1-aminocyclopropane-1-carboxylate-deaminase–Producing Bacteria on Perennial Ryegrass Growth and Physiological Responses to Salinity Stress	USA	Burkholderia	Gram Negative	Soil	Pot	Root dry biomass	no-stress	0.281412	0.005
18	Cheng et al	2016	Effects of 1-aminocyclopropane-1-carboxylate-deaminase–Producing Bacteria on Perennial Ryegrass Growth and Physiological Responses to Salinity Stress	USA	Burkholderia	Gram Negative	Soil	Pot	Root length	no-stress	0.223501	0.005
18	Cheng et al	2016	Effects of 1-aminocyclopropane-1-carboxylate-deaminase–Producing Bacteria on Perennial Ryegrass Growth and Physiological Responses to Salinity Stress	USA	Burkholderia	Gram Negative	Soil	Pot	Relative water content (RWC)	no-stress	0.0304558	0.00106714
18	Cheng et al	2016	Effects of 1-aminocyclopropane-1-carboxylate-deaminase–Producing Bacteria on Perennial Ryegrass Growth and Physiological Responses to Salinity Stress	USA	Burkholderia	Gram Negative	Soil	Pot	ACC-concentration	no-stress	-0.110001	0.005
18	Cheng et al	2016	Effects of 1-aminocyclopropane-1-carboxylate-deaminase–Producing Bacteria on Perennial Ryegrass Growth and Physiological Responses to Salinity Stress	USA	Burkholderia	Gram Negative	Soil	Pot	ACC-concentration	no-stress	-0.18633	0.005
18	Cheng et al	2016	Effects of 1-aminocyclopropane-1-carboxylate-deaminase–Producing Bacteria on Perennial Ryegrass Growth and Physiological Responses to Salinity Stress	USA	Burkholderia	Gram Negative	Soil	Pot	Leaf Na+	no-stress	-0.470004	0.005
18	Cheng et al	2016	Effects of 1-aminocyclopropane-1-carboxylate-deaminase–Producing Bacteria on Perennial Ryegrass Growth and Physiological Responses to Salinity Stress	USA	Burkholderia	Gram Negative	Soil	Pot	Leaf K+	no-stress	0.240637	0.005
18	Cheng et al	2016	Effects of 1-aminocyclopropane-1-carboxylate-deaminase–Producing Bacteria on Perennial Ryegrass Growth and Physiological Responses to Salinity Stress	USA	Burkholderia	Gram Negative	Soil	Pot	Leaf Na+/K+	no-stress	0.795866	0.005
18	Cheng et al	2016	Effects of 1-aminocyclopropane-1-carboxylate-deaminase–Producing Bacteria on Perennial Ryegrass Growth and Physiological Responses to Salinity Stress	USA	Burkholderia	Gram Negative	Soil	Pot	Root Na+	no-stress	0.194156	0.005
18	Cheng et al	2016	Effects of 1-aminocyclopropane-1-carboxylate-deaminase–Producing Bacteria on Perennial Ryegrass Growth and Physiological Responses to Salinity Stress	USA	Burkholderia	Gram Negative	Soil	Pot	Root K+	no-stress	0.065958	0.005
18	Cheng et al	2016	Effects of 1-aminocyclopropane-1-carboxylate-deaminase–Producing Bacteria on Perennial Ryegrass Growth and Physiological Responses to Salinity Stress	USA	Burkholderia	Gram Negative	Soil	Pot	Root Na+/K+	no-stress	-0.086438	0.005
18	Cheng et al	2016	Effects of 1-aminocyclopropane-1-carboxylate-deaminase–Producing Bacteria on Perennial Ryegrass Growth and Physiological Responses to Salinity Stress	USA	Burkholderia	Gram Negative	Soil	Pot	Shoot Mg2+	no-stress	0	0.005
19	Cherif-Silini et al	2019	Durum Wheat Stress Tolerance Induced by Endophyte Pantoea agglomerans with Genes Contributing to Plant Functions and Secondary Metabolite Arsenal	Algeria	Pantoea	Gram Negative	Seed	Pot	Shoot length	no-stress	0.124142	0.000671752
19	Cherif-Silini et al	2019	Durum Wheat Stress Tolerance Induced by Endophyte Pantoea agglomerans with Genes Contributing to Plant Functions and Secondary Metabolite Arsenal	Algeria	Pantoea	Gram Negative	Seed	Pot	Root length	no-stress	0.0870576	0.0316072
19	Cherif-Silini et al	2019	Durum Wheat Stress Tolerance Induced by Endophyte Pantoea agglomerans with Genes Contributing to Plant Functions and Secondary Metabolite Arsenal	Algeria	Pantoea	Gram Negative	Seed	Pot	Shoot fresh biomass	no-stress	0.0698974	0.00890446
19	Cherif-Silini et al	2019	Durum Wheat Stress Tolerance Induced by Endophyte Pantoea agglomerans with Genes Contributing to Plant Functions and Secondary Metabolite Arsenal	Algeria	Pantoea	Gram Negative	Seed	Pot	Root fresh biomass	no-stress	0.0706176	0.0224314
19	Cherif-Silini et al	2019	Durum Wheat Stress Tolerance Induced by Endophyte Pantoea agglomerans with Genes Contributing to Plant Functions and Secondary Metabolite Arsenal	Algeria	Pantoea	Gram Negative	Seed	Pot	Shoot dry biomass	no-stress	0.186102	0.00372052
19	Cherif-Silini et al	2019	Durum Wheat Stress Tolerance Induced by Endophyte Pantoea agglomerans with Genes Contributing to Plant Functions and Secondary Metabolite Arsenal	Algeria	Pantoea	Gram Negative	Seed	Pot	Root dry biomass	no-stress	0.356675	0.00760204
19	Cherif-Silini et al	2019	Durum Wheat Stress Tolerance Induced by Endophyte Pantoea agglomerans with Genes Contributing to Plant Functions and Secondary Metabolite Arsenal	Algeria	Pantoea	Gram Negative	Seed	Pot	Chlorophyll-a	no-stress	0.223144	0.000847107
19	Cherif-Silini et al	2019	Durum Wheat Stress Tolerance Induced by Endophyte Pantoea agglomerans with Genes Contributing to Plant Functions and Secondary Metabolite Arsenal	Algeria	Pantoea	Gram Negative	Seed	Pot	Chlorophyll-b	no-stress	0.25453	0.00348689
19	Cherif-Silini et al	2019	Durum Wheat Stress Tolerance Induced by Endophyte Pantoea agglomerans with Genes Contributing to Plant Functions and Secondary Metabolite Arsenal	Algeria	Pantoea	Gram Negative	Seed	Pot	Total Chlorophyll	no-stress	0.228439	0.00145141
19	Cherif-Silini et al	2019	Durum Wheat Stress Tolerance Induced by Endophyte Pantoea agglomerans with Genes Contributing to Plant Functions and Secondary Metabolite Arsenal	Algeria	Pantoea	Gram Negative	Seed	Pot	Leaf Na+	no-stress	0.616105	0.0108922
19	Cherif-Silini et al	2019	Durum Wheat Stress Tolerance Induced by Endophyte Pantoea agglomerans with Genes Contributing to Plant Functions and Secondary Metabolite Arsenal	Algeria	Pantoea	Gram Negative	Seed	Pot	Root Na+	no-stress	0.316287	0.00224936
19	Cherif-Silini et al	2019	Durum Wheat Stress Tolerance Induced by Endophyte Pantoea agglomerans with Genes Contributing to Plant Functions and Secondary Metabolite Arsenal	Algeria	Pantoea	Gram Negative	Seed	Pot	Leaf K+	no-stress	-0.111983	0.00984529
19	Cherif-Silini et al	2019	Durum Wheat Stress Tolerance Induced by Endophyte Pantoea agglomerans with Genes Contributing to Plant Functions and Secondary Metabolite Arsenal	Algeria	Pantoea	Gram Negative	Seed	Pot	Root K+	no-stress	-0.0176772	0.00270457
20	Cherif-Silini et al	2019	Durum Wheat Stress Tolerance Induced by Endophyte Pantoea agglomerans with Genes Contributing to Plant Functions and Secondary Metabolite Arsenal	Algeria	Pantoea	Gram Negative	Seed	Pot	Shoot length	no-stress	0.124142	0.000671752
20	Cherif-Silini et al	2019	Durum Wheat Stress Tolerance Induced by Endophyte Pantoea agglomerans with Genes Contributing to Plant Functions and Secondary Metabolite Arsenal	Algeria	Pantoea	Gram Negative	Seed	Pot	Root length	no-stress	0.0870576	0.0316072
20	Cherif-Silini et al	2019	Durum Wheat Stress Tolerance Induced by Endophyte Pantoea agglomerans with Genes Contributing to Plant Functions and Secondary Metabolite Arsenal	Algeria	Pantoea	Gram Negative	Seed	Pot	Shoot fresh biomass	no-stress	0.0698974	0.00890446
20	Cherif-Silini et al	2019	Durum Wheat Stress Tolerance Induced by Endophyte Pantoea agglomerans with Genes Contributing to Plant Functions and Secondary Metabolite Arsenal	Algeria	Pantoea	Gram Negative	Seed	Pot	Root fresh biomass	no-stress	0.0706176	0.0224314
20	Cherif-Silini et al	2019	Durum Wheat Stress Tolerance Induced by Endophyte Pantoea agglomerans with Genes Contributing to Plant Functions and Secondary Metabolite Arsenal	Algeria	Pantoea	Gram Negative	Seed	Pot	Shoot dry biomass	no-stress	0.186102	0.00372052
20	Cherif-Silini et al	2019	Durum Wheat Stress Tolerance Induced by Endophyte Pantoea agglomerans with Genes Contributing to Plant Functions and Secondary Metabolite Arsenal	Algeria	Pantoea	Gram Negative	Seed	Pot	Root dry biomass	no-stress	0.356675	0.00760204
20	Cherif-Silini et al	2019	Durum Wheat Stress Tolerance Induced by Endophyte Pantoea agglomerans with Genes Contributing to Plant Functions and Secondary Metabolite Arsenal	Algeria	Pantoea	Gram Negative	Seed	Pot	Chlorophyll-a	no-stress	0.223144	0.000847107
20	Cherif-Silini et al	2019	Durum Wheat Stress Tolerance Induced by Endophyte Pantoea agglomerans with Genes Contributing to Plant Functions and Secondary Metabolite Arsenal	Algeria	Pantoea	Gram Negative	Seed	Pot	Chlorophyll-b	no-stress	0.25453	0.00348689
20	Cherif-Silini et al	2019	Durum Wheat Stress Tolerance Induced by Endophyte Pantoea agglomerans with Genes Contributing to Plant Functions and Secondary Metabolite Arsenal	Algeria	Pantoea	Gram Negative	Seed	Pot	Total Chlorophyll	no-stress	0.228439	0.00145141
20	Cherif-Silini et al	2019	Durum Wheat Stress Tolerance Induced by Endophyte Pantoea agglomerans with Genes Contributing to Plant Functions and Secondary Metabolite Arsenal	Algeria	Pantoea	Gram Negative	Seed	Pot	Leaf Na+	no-stress	0.616105	0.0108922
20	Cherif-Silini et al	2019	Durum Wheat Stress Tolerance Induced by Endophyte Pantoea agglomerans with Genes Contributing to Plant Functions and Secondary Metabolite Arsenal	Algeria	Pantoea	Gram Negative	Seed	Pot	Root Na+	no-stress	0.316287	0.00224936
20	Cherif-Silini et al	2019	Durum Wheat Stress Tolerance Induced by Endophyte Pantoea agglomerans with Genes Contributing to Plant Functions and Secondary Metabolite Arsenal	Algeria	Pantoea	Gram Negative	Seed	Pot	Leaf K+	no-stress	-0.111983	0.00984529
20	Cherif-Silini et al	2019	Durum Wheat Stress Tolerance Induced by Endophyte Pantoea agglomerans with Genes Contributing to Plant Functions and Secondary Metabolite Arsenal	Algeria	Pantoea	Gram Negative	Seed	Pot	Root K+	no-stress	-0.0176772	0.00270457
21	Cherif-Silini et al	2019	Durum Wheat Stress Tolerance Induced by Endophyte Pantoea agglomerans with Genes Contributing to Plant Functions and Secondary Metabolite Arsenal	Algeria	Pantoea	Gram Negative	Seed	Pot	Shoot length	no-stress	0.186809	0.012398
21	Cherif-Silini et al	2019	Durum Wheat Stress Tolerance Induced by Endophyte Pantoea agglomerans with Genes Contributing to Plant Functions and Secondary Metabolite Arsenal	Algeria	Pantoea	Gram Negative	Seed	Pot	Root length	no-stress	0.357965	0.0161817
21	Cherif-Silini et al	2019	Durum Wheat Stress Tolerance Induced by Endophyte Pantoea agglomerans with Genes Contributing to Plant Functions and Secondary Metabolite Arsenal	Algeria	Pantoea	Gram Negative	Seed	Pot	Shoot fresh biomass	no-stress	0.588225	0.00674769
21	Cherif-Silini et al	2019	Durum Wheat Stress Tolerance Induced by Endophyte Pantoea agglomerans with Genes Contributing to Plant Functions and Secondary Metabolite Arsenal	Algeria	Pantoea	Gram Negative	Seed	Pot	Root fresh biomass	no-stress	0.382154	0.0147466
21	Cherif-Silini et al	2019	Durum Wheat Stress Tolerance Induced by Endophyte Pantoea agglomerans with Genes Contributing to Plant Functions and Secondary Metabolite Arsenal	Algeria	Pantoea	Gram Negative	Seed	Pot	Shoot dry biomass	no-stress	0.867324	0.010001
21	Cherif-Silini et al	2019	Durum Wheat Stress Tolerance Induced by Endophyte Pantoea agglomerans with Genes Contributing to Plant Functions and Secondary Metabolite Arsenal	Algeria	Pantoea	Gram Negative	Seed	Pot	Root dry biomass	no-stress	0.443493	0.0128871
21	Cherif-Silini et al	2019	Durum Wheat Stress Tolerance Induced by Endophyte Pantoea agglomerans with Genes Contributing to Plant Functions and Secondary Metabolite Arsenal	Algeria	Pantoea	Gram Negative	Seed	Pot	Chlorophyll-a	no-stress	0.405465	0.2525
21	Cherif-Silini et al	2019	Durum Wheat Stress Tolerance Induced by Endophyte Pantoea agglomerans with Genes Contributing to Plant Functions and Secondary Metabolite Arsenal	Algeria	Pantoea	Gram Negative	Seed	Pot	Chlorophyll-b	no-stress	0	0.005
21	Cherif-Silini et al	2019	Durum Wheat Stress Tolerance Induced by Endophyte Pantoea agglomerans with Genes Contributing to Plant Functions and Secondary Metabolite Arsenal	Algeria	Pantoea	Gram Negative	Seed	Pot	Total Chlorophyll	no-stress	0.223144	0.005
21	Cherif-Silini et al	2019	Durum Wheat Stress Tolerance Induced by Endophyte Pantoea agglomerans with Genes Contributing to Plant Functions and Secondary Metabolite Arsenal	Algeria	Pantoea	Gram Negative	Seed	Pot	Leaf Na+	no-stress	-0.287682	0.113611
21	Cherif-Silini et al	2019	Durum Wheat Stress Tolerance Induced by Endophyte Pantoea agglomerans with Genes Contributing to Plant Functions and Secondary Metabolite Arsenal	Algeria	Pantoea	Gram Negative	Seed	Pot	Root Na+	no-stress	-0.37227	0.0336736
21	Cherif-Silini et al	2019	Durum Wheat Stress Tolerance Induced by Endophyte Pantoea agglomerans with Genes Contributing to Plant Functions and Secondary Metabolite Arsenal	Algeria	Pantoea	Gram Negative	Seed	Pot	Leaf K+	no-stress	0.972252	0.00255816
21	Cherif-Silini et al	2019	Durum Wheat Stress Tolerance Induced by Endophyte Pantoea agglomerans with Genes Contributing to Plant Functions and Secondary Metabolite Arsenal	Algeria	Pantoea	Gram Negative	Seed	Pot	Root K+	no-stress	-0.10929	0.00682738
22	Cherif-Silini et al	2019	Durum Wheat Stress Tolerance Induced by Endophyte Pantoea agglomerans with Genes Contributing to Plant Functions and Secondary Metabolite Arsenal	Algeria	Pantoea	Gram Negative	Seed	Pot	Shoot length	no-stress	0.186809	0.012398
22	Cherif-Silini et al	2019	Durum Wheat Stress Tolerance Induced by Endophyte Pantoea agglomerans with Genes Contributing to Plant Functions and Secondary Metabolite Arsenal	Algeria	Pantoea	Gram Negative	Seed	Pot	Root length	no-stress	0.357965	0.0161817
22	Cherif-Silini et al	2019	Durum Wheat Stress Tolerance Induced by Endophyte Pantoea agglomerans with Genes Contributing to Plant Functions and Secondary Metabolite Arsenal	Algeria	Pantoea	Gram Negative	Seed	Pot	Shoot fresh biomass	no-stress	0.588225	0.00674769
22	Cherif-Silini et al	2019	Durum Wheat Stress Tolerance Induced by Endophyte Pantoea agglomerans with Genes Contributing to Plant Functions and Secondary Metabolite Arsenal	Algeria	Pantoea	Gram Negative	Seed	Pot	Root fresh biomass	no-stress	0.382154	0.0147466
22	Cherif-Silini et al	2019	Durum Wheat Stress Tolerance Induced by Endophyte Pantoea agglomerans with Genes Contributing to Plant Functions and Secondary Metabolite Arsenal	Algeria	Pantoea	Gram Negative	Seed	Pot	Shoot dry biomass	no-stress	0.867324	0.010001
22	Cherif-Silini et al	2019	Durum Wheat Stress Tolerance Induced by Endophyte Pantoea agglomerans with Genes Contributing to Plant Functions and Secondary Metabolite Arsenal	Algeria	Pantoea	Gram Negative	Seed	Pot	Root dry biomass	no-stress	0.443493	0.0128871
22	Cherif-Silini et al	2019	Durum Wheat Stress Tolerance Induced by Endophyte Pantoea agglomerans with Genes Contributing to Plant Functions and Secondary Metabolite Arsenal	Algeria	Pantoea	Gram Negative	Seed	Pot	Chlorophyll-a	no-stress	0.405465	0.2525
22	Cherif-Silini et al	2019	Durum Wheat Stress Tolerance Induced by Endophyte Pantoea agglomerans with Genes Contributing to Plant Functions and Secondary Metabolite Arsenal	Algeria	Pantoea	Gram Negative	Seed	Pot	Chlorophyll-b	no-stress	0	0.005
22	Cherif-Silini et al	2019	Durum Wheat Stress Tolerance Induced by Endophyte Pantoea agglomerans with Genes Contributing to Plant Functions and Secondary Metabolite Arsenal	Algeria	Pantoea	Gram Negative	Seed	Pot	Total Chlorophyll	no-stress	0.223144	0.005
22	Cherif-Silini et al	2019	Durum Wheat Stress Tolerance Induced by Endophyte Pantoea agglomerans with Genes Contributing to Plant Functions and Secondary Metabolite Arsenal	Algeria	Pantoea	Gram Negative	Seed	Pot	Leaf Na+	no-stress	-0.287682	0.113611
22	Cherif-Silini et al	2019	Durum Wheat Stress Tolerance Induced by Endophyte Pantoea agglomerans with Genes Contributing to Plant Functions and Secondary Metabolite Arsenal	Algeria	Pantoea	Gram Negative	Seed	Pot	Root Na+	no-stress	-0.37227	0.0336736
22	Cherif-Silini et al	2019	Durum Wheat Stress Tolerance Induced by Endophyte Pantoea agglomerans with Genes Contributing to Plant Functions and Secondary Metabolite Arsenal	Algeria	Pantoea	Gram Negative	Seed	Pot	Leaf K+	no-stress	0.972252	0.00255816
22	Cherif-Silini et al	2019	Durum Wheat Stress Tolerance Induced by Endophyte Pantoea agglomerans with Genes Contributing to Plant Functions and Secondary Metabolite Arsenal	Algeria	Pantoea	Gram Negative	Seed	Pot	Root K+	no-stress	-0.10929	0.00682738
23	Chinnaswamy et al	2018	A nodule endophytic Bacillusmegaterium strain isolated from Medicago polymorpha enhances growth, promotes nodulation by Ensifer medicae and alleviates salt stress in alfalfa plants	Spain	Bacillus	Gram Positive	Seedling	Hydroponic	Shoot fresh biomass	no-stress	-0.127185	0.0145457
24	Chinnaswamy et al	2018	A nodule endophytic Bacillusmegaterium strain isolated from Medicago polymorpha enhances growth, promotes nodulation by Ensifer medicae and alleviates salt stress in alfalfa plants	Spain	Bacillus	Gram Positive	Seed	In-vitro	Root length	no-stress	-0.378678	0.00139515
24	Chinnaswamy et al	2018	A nodule endophytic Bacillusmegaterium strain isolated from Medicago polymorpha enhances growth, promotes nodulation by Ensifer medicae and alleviates salt stress in alfalfa plants	Spain	Bacillus	Gram Positive	Seed	In-vitro	Root length	no-stress	1.03062	0.00315055
24	Chinnaswamy et al	2018	A nodule endophytic Bacillusmegaterium strain isolated from Medicago polymorpha enhances growth, promotes nodulation by Ensifer medicae and alleviates salt stress in alfalfa plants	Spain	Bacillus	Gram Positive	Seed	In-vitro	Leaf area	no-stress	0.301849	0.00264556
25	Din et al	2019	Mechanistic elucidation of germination potential and growth of wheat inoculated with exopolysaccharide and ACC- deaminase producing Bacillus strains under induced salinity stress	Pakistan	Bacillus	Gram Positive	Seed	In-vitro	Root length	no-stress	0.299472	0.0121459
25	Din et al	2019	Mechanistic elucidation of germination potential and growth of wheat inoculated with exopolysaccharide and ACC- deaminase producing Bacillus strains under induced salinity stress	Pakistan	Bacillus	Gram Positive	Seed	In-vitro	Shoot length	no-stress	0.279505	0.0024691
25	Din et al	2019	Mechanistic elucidation of germination potential and growth of wheat inoculated with exopolysaccharide and ACC- deaminase producing Bacillus strains under induced salinity stress	Pakistan	Bacillus	Gram Positive	Seed	In-vitro	Total fresh biomass	no-stress	0.871839	0.0183355
25	Din et al	2019	Mechanistic elucidation of germination potential and growth of wheat inoculated with exopolysaccharide and ACC- deaminase producing Bacillus strains under induced salinity stress	Pakistan	Bacillus	Gram Positive	Seed	In-vitro	Total dry biomass	no-stress	0.893818	0.0144118
25	Din et al	2019	Mechanistic elucidation of germination potential and growth of wheat inoculated with exopolysaccharide and ACC- deaminase producing Bacillus strains under induced salinity stress	Pakistan	Bacillus	Gram Positive	Seed	In-vitro	Chlorophyll-a	no-stress	0.157546	0.00634478
25	Din et al	2019	Mechanistic elucidation of germination potential and growth of wheat inoculated with exopolysaccharide and ACC- deaminase producing Bacillus strains under induced salinity stress	Pakistan	Bacillus	Gram Positive	Seed	In-vitro	Chlorophyll-b	no-stress	0.134059	0.005
25	Din et al	2019	Mechanistic elucidation of germination potential and growth of wheat inoculated with exopolysaccharide and ACC- deaminase producing Bacillus strains under induced salinity stress	Pakistan	Bacillus	Gram Positive	Seed	In-vitro	Total Chlorophyll	no-stress	0.146232	0.005
25	Din et al	2019	Mechanistic elucidation of germination potential and growth of wheat inoculated with exopolysaccharide and ACC- deaminase producing Bacillus strains under induced salinity stress	Pakistan	Bacillus	Gram Positive	Seed	In-vitro	Carotenoids	no-stress	0.134059	0.005
25	Din et al	2019	Mechanistic elucidation of germination potential and growth of wheat inoculated with exopolysaccharide and ACC- deaminase producing Bacillus strains under induced salinity stress	Pakistan	Bacillus	Gram Positive	Seed	In-vitro	Proline content	no-stress	0.259301	5.53652e-05
26	Din et al	2019	Mechanistic elucidation of germination potential and growth of wheat inoculated with exopolysaccharide and ACC- deaminase producing Bacillus strains under induced salinity stress	Pakistan	Bacillus	Gram Positive	Seed	In-vitro	Root length	no-stress	0.480973	0.00928931
26	Din et al	2019	Mechanistic elucidation of germination potential and growth of wheat inoculated with exopolysaccharide and ACC- deaminase producing Bacillus strains under induced salinity stress	Pakistan	Bacillus	Gram Positive	Seed	In-vitro	Shoot length	no-stress	0.408176	0.00321298
26	Din et al	2019	Mechanistic elucidation of germination potential and growth of wheat inoculated with exopolysaccharide and ACC- deaminase producing Bacillus strains under induced salinity stress	Pakistan	Bacillus	Gram Positive	Seed	In-vitro	Total fresh biomass	no-stress	1.15497	0.0187021
26	Din et al	2019	Mechanistic elucidation of germination potential and growth of wheat inoculated with exopolysaccharide and ACC- deaminase producing Bacillus strains under induced salinity stress	Pakistan	Bacillus	Gram Positive	Seed	In-vitro	Total dry biomass	no-stress	1.17007	0.0171019
26	Din et al	2019	Mechanistic elucidation of germination potential and growth of wheat inoculated with exopolysaccharide and ACC- deaminase producing Bacillus strains under induced salinity stress	Pakistan	Bacillus	Gram Positive	Seed	In-vitro	Chlorophyll-a	no-stress	0.337039	0.00637104
26	Din et al	2019	Mechanistic elucidation of germination potential and growth of wheat inoculated with exopolysaccharide and ACC- deaminase producing Bacillus strains under induced salinity stress	Pakistan	Bacillus	Gram Positive	Seed	In-vitro	Chlorophyll-b	no-stress	-0.184856	0.005
26	Din et al	2019	Mechanistic elucidation of germination potential and growth of wheat inoculated with exopolysaccharide and ACC- deaminase producing Bacillus strains under induced salinity stress	Pakistan	Bacillus	Gram Positive	Seed	In-vitro	Total Chlorophyll	no-stress	0.117556	0.005
26	Din et al	2019	Mechanistic elucidation of germination potential and growth of wheat inoculated with exopolysaccharide and ACC- deaminase producing Bacillus strains under induced salinity stress	Pakistan	Bacillus	Gram Positive	Seed	In-vitro	Carotenoids	no-stress	0.268512	0.005
26	Din et al	2019	Mechanistic elucidation of germination potential and growth of wheat inoculated with exopolysaccharide and ACC- deaminase producing Bacillus strains under induced salinity stress	Pakistan	Bacillus	Gram Positive	Seed	In-vitro	Proline content	no-stress	0.73955	7.47336e-05
27	Din et al	2019	Mechanistic elucidation of germination potential and growth of wheat inoculated with exopolysaccharide and ACC- deaminase producing Bacillus strains under induced salinity stress	Pakistan	Bacillus	Gram Positive	Seed	In-vitro	Root length	no-stress	0.240823	0.0130282
27	Din et al	2019	Mechanistic elucidation of germination potential and growth of wheat inoculated with exopolysaccharide and ACC- deaminase producing Bacillus strains under induced salinity stress	Pakistan	Bacillus	Gram Positive	Seed	In-vitro	Shoot length	no-stress	0.336356	0.000271209
27	Din et al	2019	Mechanistic elucidation of germination potential and growth of wheat inoculated with exopolysaccharide and ACC- deaminase producing Bacillus strains under induced salinity stress	Pakistan	Bacillus	Gram Positive	Seed	In-vitro	Total fresh biomass	no-stress	1.02339	0.0231167
27	Din et al	2019	Mechanistic elucidation of germination potential and growth of wheat inoculated with exopolysaccharide and ACC- deaminase producing Bacillus strains under induced salinity stress	Pakistan	Bacillus	Gram Positive	Seed	In-vitro	Total dry biomass	no-stress	1.02165	0.0187457
27	Din et al	2019	Mechanistic elucidation of germination potential and growth of wheat inoculated with exopolysaccharide and ACC- deaminase producing Bacillus strains under induced salinity stress	Pakistan	Bacillus	Gram Positive	Seed	In-vitro	Chlorophyll-a	no-stress	-0.0487902	0.00879882
27	Din et al	2019	Mechanistic elucidation of germination potential and growth of wheat inoculated with exopolysaccharide and ACC- deaminase producing Bacillus strains under induced salinity stress	Pakistan	Bacillus	Gram Positive	Seed	In-vitro	Chlorophyll-b	no-stress	-0.380464	0.005
27	Din et al	2019	Mechanistic elucidation of germination potential and growth of wheat inoculated with exopolysaccharide and ACC- deaminase producing Bacillus strains under induced salinity stress	Pakistan	Bacillus	Gram Positive	Seed	In-vitro	Total Chlorophyll	no-stress	-0.19591	0.005
27	Din et al	2019	Mechanistic elucidation of germination potential and growth of wheat inoculated with exopolysaccharide and ACC- deaminase producing Bacillus strains under induced salinity stress	Pakistan	Bacillus	Gram Positive	Seed	In-vitro	Carotenoids	no-stress	0.0964603	0.005
27	Din et al	2019	Mechanistic elucidation of germination potential and growth of wheat inoculated with exopolysaccharide and ACC- deaminase producing Bacillus strains under induced salinity stress	Pakistan	Bacillus	Gram Positive	Seed	In-vitro	Proline content	no-stress	0.432108	0.000117191
28	Egamberdieva et al	2016	Synergistic interactions between Bradyrhizobium japonicum and the endophyte Stenotrophomonas rhizophila and their effects on growth, and nodulation of soybean under salt stress	Germany	Stenotrophomonas	Gram Negative	Seed	Hydroponic	Root length	no-stress	0.0490129	0.00176039
28	Egamberdieva et al	2016	Synergistic interactions between Bradyrhizobium japonicum and the endophyte Stenotrophomonas rhizophila and their effects on growth, and nodulation of soybean under salt stress	Germany	Stenotrophomonas	Gram Negative	Seed	Hydroponic	Root dry biomass	no-stress	0.257829	0.00265116
28	Egamberdieva et al	2016	Synergistic interactions between Bradyrhizobium japonicum and the endophyte Stenotrophomonas rhizophila and their effects on growth, and nodulation of soybean under salt stress	Germany	Stenotrophomonas	Gram Negative	Seed	Hydroponic	Shoot length	no-stress	0.047628	0.00197242
28	Egamberdieva et al	2016	Synergistic interactions between Bradyrhizobium japonicum and the endophyte Stenotrophomonas rhizophila and their effects on growth, and nodulation of soybean under salt stress	Germany	Stenotrophomonas	Gram Negative	Seed	Hydroponic	Shoot dry biomass	no-stress	0.071459	0.00285032
29	Farhat et al	2020	ALLEVIATION OF SALINITY STRESS IN WHEAT BY ACC DEAMINASE-PRODUCING BacillusARYABHATTAIEWR29 WITH MULTIFARIOUS PLANT GROWTH PROMOTING ATTRIBUTES	Egypt	Bacillus	Gram Positive	Seed	Pot	Shoot length	no-stress	0.219054	0.0178432
29	Farhat et al	2020	ALLEVIATION OF SALINITY STRESS IN WHEAT BY ACC DEAMINASE-PRODUCING BacillusARYABHATTAIEWR29 WITH MULTIFARIOUS PLANT GROWTH PROMOTING ATTRIBUTES	Egypt	Bacillus	Gram Positive	Seed	Pot	Root length	no-stress	0.259825	0.0156465
29	Farhat et al	2020	ALLEVIATION OF SALINITY STRESS IN WHEAT BY ACC DEAMINASE-PRODUCING BacillusARYABHATTAIEWR29 WITH MULTIFARIOUS PLANT GROWTH PROMOTING ATTRIBUTES	Egypt	Bacillus	Gram Positive	Seed	Pot	Total fresh biomass	no-stress	0.22555	0.0130299
29	Farhat et al	2020	ALLEVIATION OF SALINITY STRESS IN WHEAT BY ACC DEAMINASE-PRODUCING BacillusARYABHATTAIEWR29 WITH MULTIFARIOUS PLANT GROWTH PROMOTING ATTRIBUTES	Egypt	Bacillus	Gram Positive	Seed	Pot	Total dry biomass	no-stress	0.405465	0.0101999
29	Farhat et al	2020	ALLEVIATION OF SALINITY STRESS IN WHEAT BY ACC DEAMINASE-PRODUCING BacillusARYABHATTAIEWR29 WITH MULTIFARIOUS PLANT GROWTH PROMOTING ATTRIBUTES	Egypt	Bacillus	Gram Positive	Seed	Pot	Peroxidase (POD) activity	no-stress	-0.0784716	0.0731796
29	Farhat et al	2020	ALLEVIATION OF SALINITY STRESS IN WHEAT BY ACC DEAMINASE-PRODUCING BacillusARYABHATTAIEWR29 WITH MULTIFARIOUS PLANT GROWTH PROMOTING ATTRIBUTES	Egypt	Bacillus	Gram Positive	Seed	Pot	Superoxide dismutase (SOD) activity	no-stress	0.643137	0.0154353
29	Farhat et al	2020	ALLEVIATION OF SALINITY STRESS IN WHEAT BY ACC DEAMINASE-PRODUCING BacillusARYABHATTAIEWR29 WITH MULTIFARIOUS PLANT GROWTH PROMOTING ATTRIBUTES	Egypt	Bacillus	Gram Positive	Seed	Pot	Proline content	no-stress	0.107413	0.00657878
30	Gond et al	2015	Induction of salt tolerance and up-regulation of aquaporin genes in tropical corn by rhizobacterium Pantoea agglomerans	USA	Pantoea	Gram Negative	Seed	Pot	Root dry biomass	no-stress	0	0.0047259
31	Hashem et al	2016	The Interaction between Arbuscular Mycorrhizal Fungi and Endophytic Bacteria Enhances Plant Growth of Acacia gerrardii under Salt Stress	Saudi Arabia	Bacillus	Gram Positive	Seedling	Pot	Shoot length	no-stress	0.384013	0.00032016
31	Hashem et al	2016	The Interaction between Arbuscular Mycorrhizal Fungi and Endophytic Bacteria Enhances Plant Growth of Acacia gerrardii under Salt Stress	Saudi Arabia	Bacillus	Gram Positive	Seedling	Pot	Shoot dry biomass	no-stress	0.419117	0.004194
31	Hashem et al	2016	The Interaction between Arbuscular Mycorrhizal Fungi and Endophytic Bacteria Enhances Plant Growth of Acacia gerrardii under Salt Stress	Saudi Arabia	Bacillus	Gram Positive	Seedling	Pot	Root dry biomass	no-stress	0.275012	0.00471792
31	Hashem et al	2016	The Interaction between Arbuscular Mycorrhizal Fungi and Endophytic Bacteria Enhances Plant Growth of Acacia gerrardii under Salt Stress	Saudi Arabia	Bacillus	Gram Positive	Seedling	Pot	Leaf Na+	no-stress	0.328858	0.0024371
31	Hashem et al	2016	The Interaction between Arbuscular Mycorrhizal Fungi and Endophytic Bacteria Enhances Plant Growth of Acacia gerrardii under Salt Stress	Saudi Arabia	Bacillus	Gram Positive	Seedling	Pot	Leaf K+	no-stress	0.150611	0.00333643
32	Irizarry et al	2017	Application of bacteria from non-cultivated plants to promote growth, alter root architecture and alleviate salt stress of cotton	USA	Bacillus	Gram Positive	Seed	In-vitro	Shoot length	no-stress	0.073926	0.00393447
32	Irizarry et al	2017	Application of bacteria from non-cultivated plants to promote growth, alter root architecture and alleviate salt stress of cotton	USA	Bacillus	Gram Positive	Seed	In-vitro	Root length	no-stress	0.740416	0.0131424
33	Irizarry et al	2017	Application of bacteria from non-cultivated plants to promote growth, alter root architecture and alleviate salt stress of cotton	USA	Bacillus	Gram Positive	Seed	In-vitro	Shoot length	no-stress	0.0830879	0.0109887
33	Irizarry et al	2017	Application of bacteria from non-cultivated plants to promote growth, alter root architecture and alleviate salt stress of cotton	USA	Bacillus	Gram Positive	Seed	In-vitro	Root length	no-stress	1.27965	0.0120961
34	Jha et al	2011	The roots of the halophyte Salicornia brachiata are a source of new halotolerant diazotrophic bacteria with plant growth-promoting potential	India	Brachybacterium	Gram Positive	Seed	In-vitro	Root length	no-stress	0.00956945	0.000105463
34	Jha et al	2011	The roots of the halophyte Salicornia brachiata are a source of new halotolerant diazotrophic bacteria with plant growth-promoting potential	India	Brachybacterium	Gram Positive	Seed	In-vitro	Shoot length	no-stress	0.20174	8.72467e-05
34	Jha et al	2011	The roots of the halophyte Salicornia brachiata are a source of new halotolerant diazotrophic bacteria with plant growth-promoting potential	India	Brachybacterium	Gram Positive	Seed	In-vitro	Total fresh biomass	no-stress	0.105361	0.00454781
34	Jha et al	2011	The roots of the halophyte Salicornia brachiata are a source of new halotolerant diazotrophic bacteria with plant growth-promoting potential	India	Brachybacterium	Gram Positive	Seed	In-vitro	Germination rate	no-stress	0.104227	0.000142857
35	Jha et al	2011	The roots of the halophyte Salicornia brachiata are a source of new halotolerant diazotrophic bacteria with plant growth-promoting potential	India	Pseudomonas	Gram Negative	Seed	In-vitro	Root length	no-stress	0.100541	9.72576e-05
35	Jha et al	2011	The roots of the halophyte Salicornia brachiata are a source of new halotolerant diazotrophic bacteria with plant growth-promoting potential	India	Pseudomonas	Gram Negative	Seed	In-vitro	Shoot length	no-stress	0.310939	6.89012e-05
35	Jha et al	2011	The roots of the halophyte Salicornia brachiata are a source of new halotolerant diazotrophic bacteria with plant growth-promoting potential	India	Pseudomonas	Gram Negative	Seed	In-vitro	Total fresh biomass	no-stress	0.270875	0.00268945
35	Jha et al	2011	The roots of the halophyte Salicornia brachiata are a source of new halotolerant diazotrophic bacteria with plant growth-promoting potential	India	Pseudomonas	Gram Negative	Seed	In-vitro	Germination rate	no-stress	0.12443	0.000142857
36	Jha et al	2011	The roots of the halophyte Salicornia brachiata are a source of new halotolerant diazotrophic bacteria with plant growth-promoting potential	India	Azospirillum	Gram Negative	Seed	In-vitro	Root length	no-stress	0.074108	0.000423086
36	Jha et al	2011	The roots of the halophyte Salicornia brachiata are a source of new halotolerant diazotrophic bacteria with plant growth-promoting potential	India	Azospirillum	Gram Negative	Seed	In-vitro	Shoot length	no-stress	0.284737	2.47683e-05
36	Jha et al	2011	The roots of the halophyte Salicornia brachiata are a source of new halotolerant diazotrophic bacteria with plant growth-promoting potential	India	Azospirillum	Gram Negative	Seed	In-vitro	Total fresh biomass	no-stress	0.218689	0.0026373
36	Jha et al	2011	The roots of the halophyte Salicornia brachiata are a source of new halotolerant diazotrophic bacteria with plant growth-promoting potential	India	Azospirillum	Gram Negative	Seed	In-vitro	Germination rate	no-stress	0.0836081	0.000142857
37	Kang et al	2019	Indole-3-acetic-acid and ACC deaminase producing Leclercia adecarboxylata MO1 improves Solanum lycopersicum L. growth and salinity stress tolerance by endogenous secondary metabolites regulation	South Korea	Leclercia	Gram Negative	Soil	Pot	Shoot length	no-stress	0.199605	0.00130345
37	Kang et al	2019	Indole-3-acetic-acid and ACC deaminase producing Leclercia adecarboxylata MO1 improves Solanum lycopersicum L. growth and salinity stress tolerance by endogenous secondary metabolites regulation	South Korea	Leclercia	Gram Negative	Soil	Pot	Root length	no-stress	0.15104	0.00132272
37	Kang et al	2019	Indole-3-acetic-acid and ACC deaminase producing Leclercia adecarboxylata MO1 improves Solanum lycopersicum L. growth and salinity stress tolerance by endogenous secondary metabolites regulation	South Korea	Leclercia	Gram Negative	Soil	Pot	Shoot fresh biomass	no-stress	0.246922	0.00460831
37	Kang et al	2019	Indole-3-acetic-acid and ACC deaminase producing Leclercia adecarboxylata MO1 improves Solanum lycopersicum L. growth and salinity stress tolerance by endogenous secondary metabolites regulation	South Korea	Leclercia	Gram Negative	Soil	Pot	Root fresh biomass	no-stress	0.41307	0.0300077
37	Kang et al	2019	Indole-3-acetic-acid and ACC deaminase producing Leclercia adecarboxylata MO1 improves Solanum lycopersicum L. growth and salinity stress tolerance by endogenous secondary metabolites regulation	South Korea	Leclercia	Gram Negative	Soil	Pot	Stem diameter	no-stress	0.14553	0.018956
37	Kang et al	2019	Indole-3-acetic-acid and ACC deaminase producing Leclercia adecarboxylata MO1 improves Solanum lycopersicum L. growth and salinity stress tolerance by endogenous secondary metabolites regulation	South Korea	Leclercia	Gram Negative	Soil	Pot	Total Chlorophyll	no-stress	0.140008	0.00209795
37	Kang et al	2019	Indole-3-acetic-acid and ACC deaminase producing Leclercia adecarboxylata MO1 improves Solanum lycopersicum L. growth and salinity stress tolerance by endogenous secondary metabolites regulation	South Korea	Leclercia	Gram Negative	Soil	Pot	Proline content	no-stress	0.263393	0.00639968
37	Kang et al	2019	Indole-3-acetic-acid and ACC deaminase producing Leclercia adecarboxylata MO1 improves Solanum lycopersicum L. growth and salinity stress tolerance by endogenous secondary metabolites regulation	South Korea	Leclercia	Gram Negative	Soil	Pot	Abscisic acid	no-stress	-0.356306	0.00374066
38	Khan et al	2017	Plant growth-promoting endophyte Sphingomonassp. LK11 alleviates salinity stress in Solanum pimpinellifolium	Oman	Sphingomonas	Gram Negative	Seedling	Pot	Shoot length	no-stress	0.170332	8.69966e-05
38	Khan et al	2017	Plant growth-promoting endophyte Sphingomonassp. LK11 alleviates salinity stress in Solanum pimpinellifolium	Oman	Sphingomonas	Gram Negative	Seedling	Pot	Root length	no-stress	0.217498	0.000339025
38	Khan et al	2017	Plant growth-promoting endophyte Sphingomonassp. LK11 alleviates salinity stress in Solanum pimpinellifolium	Oman	Sphingomonas	Gram Negative	Seedling	Pot	Glutathione reductase	no-stress	-0.262767	0.00142627
39	Khan et al	2017	Plant growth-promoting endophyte Sphingomonassp. LK11 alleviates salinity stress in Solanum pimpinellifolium	Oman	Sphingomonas	Gram Negative	Seedling	Pot	Shoot length	no-stress	0.251634	6.91064e-06
39	Khan et al	2017	Plant growth-promoting endophyte Sphingomonassp. LK11 alleviates salinity stress in Solanum pimpinellifolium	Oman	Sphingomonas	Gram Negative	Seedling	Pot	Root length	no-stress	0.222567	0.00801002
39	Khan et al	2017	Plant growth-promoting endophyte Sphingomonassp. LK11 alleviates salinity stress in Solanum pimpinellifolium	Oman	Sphingomonas	Gram Negative	Seedling	Pot	Glutathione reductase	no-stress	1.22911	0.045671
39	Khan et al	2017	Plant growth-promoting endophyte Sphingomonassp. LK11 alleviates salinity stress in Solanum pimpinellifolium	Oman	Sphingomonas	Gram Negative	Seedling	Pot	Abscisic acid	no-stress	-0.287682	0.000240891
40	Kushwaha et al	2020	Functional characterization of endophytic bacilli from pearl millet (Pennisetum glaucum) and their possible role in multiple stress tolerance	India	Bacillus	Gram Positive	Seed	Pot	Root dry biomass	no-stress	0.192593	0.00164524
40	Kushwaha et al	2020	Functional characterization of endophytic bacilli from pearl millet (Pennisetum glaucum) and their possible role in multiple stress tolerance	India	Bacillus	Gram Positive	Seed	Pot	Shoot dry biomass	no-stress	0.681228	0.000253909
40	Kushwaha et al	2020	Functional characterization of endophytic bacilli from pearl millet (Pennisetum glaucum) and their possible role in multiple stress tolerance	India	Bacillus	Gram Positive	Seed	Pot	Shoot length	no-stress	0.180054	4.93873e-07
40	Kushwaha et al	2020	Functional characterization of endophytic bacilli from pearl millet (Pennisetum glaucum) and their possible role in multiple stress tolerance	India	Bacillus	Gram Positive	Seed	Pot	Root length	no-stress	0.332293	0.00026774
40	Kushwaha et al	2020	Functional characterization of endophytic bacilli from pearl millet (Pennisetum glaucum) and their possible role in multiple stress tolerance	India	Bacillus	Gram Positive	Seed	Pot	Germination rate	no-stress	0.167718	0.000943824
41	Kushwaha et al	2019	Functional characterization of endophytic bacilli from pearl millet (Pennisetum glaucum) and their possible role in multiple stress tolerance	India	Bacillus	Gram Positive	Seed	Pot	Root dry biomass	no-stress	0.192593	0.00164524
41	Kushwaha et al	2019	Functional characterization of endophytic bacilli from pearl millet (Pennisetum glaucum) and their possible role in multiple stress tolerance	India	Bacillus	Gram Positive	Seed	Pot	Shoot dry biomass	no-stress	0.681228	0.000253909
41	Kushwaha et al	2019	Functional characterization of endophytic bacilli from pearl millet (Pennisetum glaucum) and their possible role in multiple stress tolerance	India	Bacillus	Gram Positive	Seed	Pot	Shoot length	no-stress	0.180054	7.34121e-07
41	Kushwaha et al	2019	Functional characterization of endophytic bacilli from pearl millet (Pennisetum glaucum) and their possible role in multiple stress tolerance	India	Bacillus	Gram Positive	Seed	Pot	Root length	no-stress	0.332293	0.00026774
41	Kushwaha et al	2019	Functional characterization of endophytic bacilli from pearl millet (Pennisetum glaucum) and their possible role in multiple stress tolerance	India	Bacillus	Gram Positive	Seed	Pot	Germination rate	no-stress	0.167718	0.00128732
42	Orozco-Mosqueda et al	2019	The Production of ACC Deaminase and Trehalose by the Plant Growth Promoting Bacterium Pseudomonassp. UW4 Synergistically Protect Tomato Plants Against Salt Stress	Mexico	Pseudomonas	Gram Negative	Soil	Pot	Root length	no-stress	0.206076	0.00462916
42	Orozco-Mosqueda et al	2019	The Production of ACC Deaminase and Trehalose by the Plant Growth Promoting Bacterium Pseudomonassp. UW4 Synergistically Protect Tomato Plants Against Salt Stress	Mexico	Pseudomonas	Gram Negative	Soil	Pot	Shoot length	no-stress	0.135305	0.00417985
42	Orozco-Mosqueda et al	2019	The Production of ACC Deaminase and Trehalose by the Plant Growth Promoting Bacterium Pseudomonassp. UW4 Synergistically Protect Tomato Plants Against Salt Stress	Mexico	Pseudomonas	Gram Negative	Soil	Pot	Total dry biomass	no-stress	0.220062	0.00959855
42	Orozco-Mosqueda et al	2019	The Production of ACC Deaminase and Trehalose by the Plant Growth Promoting Bacterium Pseudomonassp. UW4 Synergistically Protect Tomato Plants Against Salt Stress	Mexico	Pseudomonas	Gram Negative	Soil	Pot	Total Chlorophyll	no-stress	0.177085	0.00316474
43	Pereira et al	2016	Promotion of sunflower growth under saline water irrigation by the inoculation of beneficial microorganisms	Portugal	Chryseobacterium	Gram Negative	Seed	Pot	Shoot fresh biomass	no-stress	0.210156	0.000235911
43	Pereira et al	2016	Promotion of sunflower growth under saline water irrigation by the inoculation of beneficial microorganisms	Portugal	Chryseobacterium	Gram Negative	Seed	Pot	Root dry biomass	no-stress	0.770108	0.00368573
43	Pereira et al	2016	Promotion of sunflower growth under saline water irrigation by the inoculation of beneficial microorganisms	Portugal	Chryseobacterium	Gram Negative	Seed	Pot	Leaf Na+	no-stress	0.0870114	0.0203312
43	Pereira et al	2016	Promotion of sunflower growth under saline water irrigation by the inoculation of beneficial microorganisms	Portugal	Chryseobacterium	Gram Negative	Seed	Pot	Root Na+	no-stress	0.0915672	0.000584451
43	Pereira et al	2016	Promotion of sunflower growth under saline water irrigation by the inoculation of beneficial microorganisms	Portugal	Chryseobacterium	Gram Negative	Seed	Pot	Leaf K+	no-stress	2.18727	0.0565719
43	Pereira et al	2016	Promotion of sunflower growth under saline water irrigation by the inoculation of beneficial microorganisms	Portugal	Chryseobacterium	Gram Negative	Seed	Pot	Root K+	no-stress	0.14842	0.00559656
43	Pereira et al	2016	Promotion of sunflower growth under saline water irrigation by the inoculation of beneficial microorganisms	Portugal	Chryseobacterium	Gram Negative	Seed	Pot	Leaf Na+/K+	no-stress	-0.25572	0.0284795
43	Pereira et al	2016	Promotion of sunflower growth under saline water irrigation by the inoculation of beneficial microorganisms	Portugal	Chryseobacterium	Gram Negative	Seed	Pot	Root Na+/K+	no-stress	0.0755076	0.00245058
43	Pereira et al	2016	Promotion of sunflower growth under saline water irrigation by the inoculation of beneficial microorganisms	Portugal	Chryseobacterium	Gram Negative	Seed	Pot	Shoot Ca2+	no-stress	0.234193	0.0032154
43	Pereira et al	2016	Promotion of sunflower growth under saline water irrigation by the inoculation of beneficial microorganisms	Portugal	Chryseobacterium	Gram Negative	Seed	Pot	Shoot Mg2+	no-stress	-0.470004	0.00835069
44	Pereira et al	2016	Promotion of sunflower growth under saline water irrigation by the inoculation of beneficial microorganisms	Portugal	Ochrobacterium	Gram Negative	Seed	Pot	Shoot fresh biomass	no-stress	0.156452	0.00391759
44	Pereira et al	2016	Promotion of sunflower growth under saline water irrigation by the inoculation of beneficial microorganisms	Portugal	Ochrobacterium	Gram Negative	Seed	Pot	Root dry biomass	no-stress	0.518794	0.00714308
44	Pereira et al	2016	Promotion of sunflower growth under saline water irrigation by the inoculation of beneficial microorganisms	Portugal	Ochrobacterium	Gram Negative	Seed	Pot	Leaf Na+	no-stress	0.374693	0.0273841
44	Pereira et al	2016	Promotion of sunflower growth under saline water irrigation by the inoculation of beneficial microorganisms	Portugal	Ochrobacterium	Gram Negative	Seed	Pot	Root Na+	no-stress	-0.0348467	0.00159325
44	Pereira et al	2016	Promotion of sunflower growth under saline water irrigation by the inoculation of beneficial microorganisms	Portugal	Ochrobacterium	Gram Negative	Seed	Pot	Leaf K+	no-stress	2.18727	0.0503991
44	Pereira et al	2016	Promotion of sunflower growth under saline water irrigation by the inoculation of beneficial microorganisms	Portugal	Ochrobacterium	Gram Negative	Seed	Pot	Root K+	no-stress	0.14842	0.00189727
44	Pereira et al	2016	Promotion of sunflower growth under saline water irrigation by the inoculation of beneficial microorganisms	Portugal	Ochrobacterium	Gram Negative	Seed	Pot	Leaf Na+/K+	no-stress	-0.485508	0.040434
44	Pereira et al	2016	Promotion of sunflower growth under saline water irrigation by the inoculation of beneficial microorganisms	Portugal	Ochrobacterium	Gram Negative	Seed	Pot	Root Na+/K+	no-stress	0.195309	0.00201038
44	Pereira et al	2016	Promotion of sunflower growth under saline water irrigation by the inoculation of beneficial microorganisms	Portugal	Ochrobacterium	Gram Negative	Seed	Pot	Shoot Ca2+	no-stress	-0.133531	0.00198806
44	Pereira et al	2016	Promotion of sunflower growth under saline water irrigation by the inoculation of beneficial microorganisms	Portugal	Ochrobacterium	Gram Negative	Seed	Pot	Shoot Mg2+	no-stress	-0.287682	0.00699267
45	Qin et al	2018	Diversity of Bacterial Microbiota of Coastal Halophyte Limonium sinense and Amelioration of Salinity Stress Damage by Symbiotic Plant Growth-Promoting Actinobacterium Glutamicibacter halophytocola KLBMP 5180	China	Glutamicibacter	Gram Positive	Seedling	Pot	Shoot length	no-stress	0.113161	0.00162246
45	Qin et al	2018	Diversity of Bacterial Microbiota of Coastal Halophyte Limonium sinense and Amelioration of Salinity Stress Damage by Symbiotic Plant Growth-Promoting Actinobacterium Glutamicibacter halophytocola KLBMP 5180	China	Glutamicibacter	Gram Positive	Seedling	Pot	Total fresh biomass	no-stress	0.386417	0.0124495
45	Qin et al	2018	Diversity of Bacterial Microbiota of Coastal Halophyte Limonium sinense and Amelioration of Salinity Stress Damage by Symbiotic Plant Growth-Promoting Actinobacterium Glutamicibacter halophytocola KLBMP 5180	China	Glutamicibacter	Gram Positive	Seedling	Pot	Total Chlorophyll	no-stress	0.00743498	0.00644708
45	Qin et al	2018	Diversity of Bacterial Microbiota of Coastal Halophyte Limonium sinense and Amelioration of Salinity Stress Damage by Symbiotic Plant Growth-Promoting Actinobacterium Glutamicibacter halophytocola KLBMP 5180	China	Glutamicibacter	Gram Positive	Seedling	Pot	Malondialdehyde (MDA) content	no-stress	-0.472156	0.00627654
45	Qin et al	2018	Diversity of Bacterial Microbiota of Coastal Halophyte Limonium sinense and Amelioration of Salinity Stress Damage by Symbiotic Plant Growth-Promoting Actinobacterium Glutamicibacter halophytocola KLBMP 5180	China	Glutamicibacter	Gram Positive	Seedling	Pot	Peroxidase (POD) activity	no-stress	0.849571	0.00799031
45	Qin et al	2018	Diversity of Bacterial Microbiota of Coastal Halophyte Limonium sinense and Amelioration of Salinity Stress Damage by Symbiotic Plant Growth-Promoting Actinobacterium Glutamicibacter halophytocola KLBMP 5180	China	Glutamicibacter	Gram Positive	Seedling	Pot	Catalase (CAT) activity	no-stress	0.389889	0.0162733
45	Qin et al	2018	Diversity of Bacterial Microbiota of Coastal Halophyte Limonium sinense and Amelioration of Salinity Stress Damage by Symbiotic Plant Growth-Promoting Actinobacterium Glutamicibacter halophytocola KLBMP 5180	China	Glutamicibacter	Gram Positive	Seedling	Pot	Proline content	no-stress	0.099255	0.00646801
45	Qin et al	2018	Diversity of Bacterial Microbiota of Coastal Halophyte Limonium sinense and Amelioration of Salinity Stress Damage by Symbiotic Plant Growth-Promoting Actinobacterium Glutamicibacter halophytocola KLBMP 5180	China	Glutamicibacter	Gram Positive	Seedling	Pot	Leaf Na+	no-stress	-0.591364	0.0173372
45	Qin et al	2018	Diversity of Bacterial Microbiota of Coastal Halophyte Limonium sinense and Amelioration of Salinity Stress Damage by Symbiotic Plant Growth-Promoting Actinobacterium Glutamicibacter halophytocola KLBMP 5180	China	Glutamicibacter	Gram Positive	Seedling	Pot	Leaf K+	no-stress	0.127	0.0210118
45	Qin et al	2018	Diversity of Bacterial Microbiota of Coastal Halophyte Limonium sinense and Amelioration of Salinity Stress Damage by Symbiotic Plant Growth-Promoting Actinobacterium Glutamicibacter halophytocola KLBMP 5180	China	Glutamicibacter	Gram Positive	Seedling	Pot	Leaf Na+/K+	no-stress	0.690202	0.00847235
46	Qin et al	2017	Plant growth-promoting effect and genomic analysis of the beneficial endophyte Streptomyces sp. KLBMP 5084 isolated from halophyte Limonium sinense	China	Streptomyces	Gram Positive	Soil	Pot	Root length	no-stress	0.0279241	0.00560021
46	Qin et al	2017	Plant growth-promoting effect and genomic analysis of the beneficial endophyte Streptomyces sp. KLBMP 5084 isolated from halophyte Limonium sinense	China	Streptomyces	Gram Positive	Soil	Pot	Total fresh biomass	no-stress	0.570053	0.0380241
46	Qin et al	2017	Plant growth-promoting effect and genomic analysis of the beneficial endophyte Streptomyces sp. KLBMP 5084 isolated from halophyte Limonium sinense	China	Streptomyces	Gram Positive	Soil	Pot	Total Chlorophyll	no-stress	0.0169018	0.000931916
46	Qin et al	2017	Plant growth-promoting effect and genomic analysis of the beneficial endophyte Streptomyces sp. KLBMP 5084 isolated from halophyte Limonium sinense	China	Streptomyces	Gram Positive	Soil	Pot	Malondialdehyde (MDA) content	no-stress	-0.200838	0.0320205
46	Qin et al	2017	Plant growth-promoting effect and genomic analysis of the beneficial endophyte Streptomyces sp. KLBMP 5084 isolated from halophyte Limonium sinense	China	Streptomyces	Gram Positive	Soil	Pot	Superoxide dismutase (SOD) activity	no-stress	0.177264	0.00384249
46	Qin et al	2017	Plant growth-promoting effect and genomic analysis of the beneficial endophyte Streptomyces sp. KLBMP 5084 isolated from halophyte Limonium sinense	China	Streptomyces	Gram Positive	Soil	Pot	Peroxidase (POD) activity	no-stress	0.715494	0.0042385
46	Qin et al	2017	Plant growth-promoting effect and genomic analysis of the beneficial endophyte Streptomyces sp. KLBMP 5084 isolated from halophyte Limonium sinense	China	Streptomyces	Gram Positive	Soil	Pot	Catalase (CAT) activity	no-stress	0.0667863	0.00188499
46	Qin et al	2017	Plant growth-promoting effect and genomic analysis of the beneficial endophyte Streptomyces sp. KLBMP 5084 isolated from halophyte Limonium sinense	China	Streptomyces	Gram Positive	Soil	Pot	Proline content	no-stress	0.04508	0.0124963
46	Qin et al	2017	Plant growth-promoting effect and genomic analysis of the beneficial endophyte Streptomyces sp. KLBMP 5084 isolated from halophyte Limonium sinense	China	Streptomyces	Gram Positive	Soil	Pot	Leaf Na+	no-stress	-0.107466	0.000510716
46	Qin et al	2017	Plant growth-promoting effect and genomic analysis of the beneficial endophyte Streptomyces sp. KLBMP 5084 isolated from halophyte Limonium sinense	China	Streptomyces	Gram Positive	Soil	Pot	Root Na+	no-stress	-0.142401	0.0162918
46	Qin et al	2017	Plant growth-promoting effect and genomic analysis of the beneficial endophyte Streptomyces sp. KLBMP 5084 isolated from halophyte Limonium sinense	China	Streptomyces	Gram Positive	Soil	Pot	Leaf K+	no-stress	0.0304206	0.000174205
46	Qin et al	2017	Plant growth-promoting effect and genomic analysis of the beneficial endophyte Streptomyces sp. KLBMP 5084 isolated from halophyte Limonium sinense	China	Streptomyces	Gram Positive	Soil	Pot	Root K+	no-stress	-0.0203673	0.00272192
46	Qin et al	2017	Plant growth-promoting effect and genomic analysis of the beneficial endophyte Streptomyces sp. KLBMP 5084 isolated from halophyte Limonium sinense	China	Streptomyces	Gram Positive	Soil	Pot	Leaf Na+/K+	no-stress	-0.154676	0.00271137
46	Qin et al	2017	Plant growth-promoting effect and genomic analysis of the beneficial endophyte Streptomyces sp. KLBMP 5084 isolated from halophyte Limonium sinense	China	Streptomyces	Gram Positive	Soil	Pot	Root Na+/K+	no-stress	-0.122854	0.0105607
47	Qin et al	2013	Isolation of ACC deaminase-producing habitat-adapted symbiotic bacteria associated with halophyte Limonium sinense (Girard) Kuntze and evaluating their plant growth-promoting activity under salt stress	China	Isoptericola	Gram Positive	Seed	In-vitro	Root length	no-stress	-0.0935783	0.0503721
47	Qin et al	2013	Isolation of ACC deaminase-producing habitat-adapted symbiotic bacteria associated with halophyte Limonium sinense (Girard) Kuntze and evaluating their plant growth-promoting activity under salt stress	China	Isoptericola	Gram Positive	Seed	In-vitro	Shoot length	no-stress	0.016471	0.00341775
47	Qin et al	2013	Isolation of ACC deaminase-producing habitat-adapted symbiotic bacteria associated with halophyte Limonium sinense (Girard) Kuntze and evaluating their plant growth-promoting activity under salt stress	China	Isoptericola	Gram Positive	Seed	In-vitro	No. of leaves	no-stress	0.0192258	0.00201672
47	Qin et al	2013	Isolation of ACC deaminase-producing habitat-adapted symbiotic bacteria associated with halophyte Limonium sinense (Girard) Kuntze and evaluating their plant growth-promoting activity under salt stress	China	Isoptericola	Gram Positive	Seed	In-vitro	Leaf area	no-stress	0.523084	0.000646637
48	Qin et al	2013	Isolation of ACC deaminase-producing habitat-adapted symbiotic bacteria associated with halophyte Limonium sinense (Girard) Kuntze and evaluating their plant growth-promoting activity under salt stress	China	Bacillus	Gram Positive	Seed	In-vitro	Root length	no-stress	-0.0979804	0.0300327
48	Qin et al	2013	Isolation of ACC deaminase-producing habitat-adapted symbiotic bacteria associated with halophyte Limonium sinense (Girard) Kuntze and evaluating their plant growth-promoting activity under salt stress	China	Bacillus	Gram Positive	Seed	In-vitro	Shoot length	no-stress	0.070968	0.00652989
48	Qin et al	2013	Isolation of ACC deaminase-producing habitat-adapted symbiotic bacteria associated with halophyte Limonium sinense (Girard) Kuntze and evaluating their plant growth-promoting activity under salt stress	China	Bacillus	Gram Positive	Seed	In-vitro	No. of leaves	no-stress	-0.243196	0.00199209
48	Qin et al	2013	Isolation of ACC deaminase-producing habitat-adapted symbiotic bacteria associated with halophyte Limonium sinense (Girard) Kuntze and evaluating their plant growth-promoting activity under salt stress	China	Bacillus	Gram Positive	Seed	In-vitro	Leaf area	no-stress	1.04073	0.000459248
49	Qin et al	2013	Isolation of ACC deaminase-producing habitat-adapted symbiotic bacteria associated with halophyte Limonium sinense (Girard) Kuntze and evaluating their plant growth-promoting activity under salt stress	China	Streptomyces	Gram Positive	Seed	In-vitro	Root length	no-stress	-0.310155	0.0360049
49	Qin et al	2013	Isolation of ACC deaminase-producing habitat-adapted symbiotic bacteria associated with halophyte Limonium sinense (Girard) Kuntze and evaluating their plant growth-promoting activity under salt stress	China	Streptomyces	Gram Positive	Seed	In-vitro	Shoot length	no-stress	0.028072	0.000959911
49	Qin et al	2013	Isolation of ACC deaminase-producing habitat-adapted symbiotic bacteria associated with halophyte Limonium sinense (Girard) Kuntze and evaluating their plant growth-promoting activity under salt stress	China	Streptomyces	Gram Positive	Seed	In-vitro	No. of leaves	no-stress	0.145881	0.0104483
49	Qin et al	2013	Isolation of ACC deaminase-producing habitat-adapted symbiotic bacteria associated with halophyte Limonium sinense (Girard) Kuntze and evaluating their plant growth-promoting activity under salt stress	China	Streptomyces	Gram Positive	Seed	In-vitro	Leaf area	no-stress	0.981824	0.000564954
50	Qin et al	2013	Isolation of ACC deaminase-producing habitat-adapted symbiotic bacteria associated with halophyte Limonium sinense (Girard) Kuntze and evaluating their plant growth-promoting activity under salt stress	China	Arthrobacter	Gram Positive	Seed	In-vitro	Root length	no-stress	-0.174353	0.0377359
50	Qin et al	2013	Isolation of ACC deaminase-producing habitat-adapted symbiotic bacteria associated with halophyte Limonium sinense (Girard) Kuntze and evaluating their plant growth-promoting activity under salt stress	China	Arthrobacter	Gram Positive	Seed	In-vitro	Shoot length	no-stress	0.177764	0.00141543
50	Qin et al	2013	Isolation of ACC deaminase-producing habitat-adapted symbiotic bacteria associated with halophyte Limonium sinense (Girard) Kuntze and evaluating their plant growth-promoting activity under salt stress	China	Arthrobacter	Gram Positive	Seed	In-vitro	No. of leaves	no-stress	-0.0402094	0.00337403
50	Qin et al	2013	Isolation of ACC deaminase-producing habitat-adapted symbiotic bacteria associated with halophyte Limonium sinense (Girard) Kuntze and evaluating their plant growth-promoting activity under salt stress	China	Arthrobacter	Gram Positive	Seed	In-vitro	Leaf area	no-stress	0.973861	0.000546447
51	Razzaghi et al	2019	Improved growth and salinity tolerance of the halophyte Salicornia sp. by co–inoculation with endophytic and rhizosphere bacteria	Iran	Staphylococcus	Gram Positive	Seed	Pot	Shoot length	no-stress	0.441833	0.0258183
51	Razzaghi et al	2019	Improved growth and salinity tolerance of the halophyte Salicornia sp. by co–inoculation with endophytic and rhizosphere bacteria	Iran	Staphylococcus	Gram Positive	Seed	Pot	Root length	no-stress	0.0725707	0.0360146
51	Razzaghi et al	2019	Improved growth and salinity tolerance of the halophyte Salicornia sp. by co–inoculation with endophytic and rhizosphere bacteria	Iran	Staphylococcus	Gram Positive	Seed	Pot	Shoot dry biomass	no-stress	0.243978	0.00538091
51	Razzaghi et al	2019	Improved growth and salinity tolerance of the halophyte Salicornia sp. by co–inoculation with endophytic and rhizosphere bacteria	Iran	Staphylococcus	Gram Positive	Seed	Pot	Root dry biomass	no-stress	0.0800427	0.00841716
51	Razzaghi et al	2019	Improved growth and salinity tolerance of the halophyte Salicornia sp. by co–inoculation with endophytic and rhizosphere bacteria	Iran	Staphylococcus	Gram Positive	Seed	Pot	Relative water content (RWC)	no-stress	0.10273	0.00117043
51	Razzaghi et al	2019	Improved growth and salinity tolerance of the halophyte Salicornia sp. by co–inoculation with endophytic and rhizosphere bacteria	Iran	Staphylococcus	Gram Positive	Seed	Pot	Total Chlorophyll	no-stress	0.040822	0.00276011
51	Razzaghi et al	2019	Improved growth and salinity tolerance of the halophyte Salicornia sp. by co–inoculation with endophytic and rhizosphere bacteria	Iran	Staphylococcus	Gram Positive	Seed	Pot	Leaf K+	no-stress	0.0597192	0.0140789
51	Razzaghi et al	2019	Improved growth and salinity tolerance of the halophyte Salicornia sp. by co–inoculation with endophytic and rhizosphere bacteria	Iran	Staphylococcus	Gram Positive	Seed	Pot	Superoxide dismutase (SOD) activity	no-stress	0.151806	0.0267277
51	Razzaghi et al	2019	Improved growth and salinity tolerance of the halophyte Salicornia sp. by co–inoculation with endophytic and rhizosphere bacteria	Iran	Staphylococcus	Gram Positive	Seed	Pot	Proline content	no-stress	0.0645385	0.00835069
52	Rojas-Solis et al	2020	Antifungal and Plant Growth–Promoting Bacillus under Saline Stress Modify their Membrane Composition	Mexico	Bacillus	Gram Positive	Seedling	Pot	Root length	no-stress	0.274623	0.00196776
52	Rojas-Solis et al	2020	Antifungal and Plant Growth–Promoting Bacillus under Saline Stress Modify their Membrane Composition	Mexico	Bacillus	Gram Positive	Seedling	Pot	Shoot length	no-stress	0.454694	0.00375594
52	Rojas-Solis et al	2020	Antifungal and Plant Growth–Promoting Bacillus under Saline Stress Modify their Membrane Composition	Mexico	Bacillus	Gram Positive	Seedling	Pot	Total Chlorophyll	no-stress	0.121186	0.00270074
52	Rojas-Solis et al	2020	Antifungal and Plant Growth–Promoting Bacillus under Saline Stress Modify their Membrane Composition	Mexico	Bacillus	Gram Positive	Seedling	Pot	Total dry biomass	no-stress	0.321205	0.00315294
53	Rojas-Solis et al	2020	Antifungal and Plant Growth–Promoting Bacillus under Saline Stress Modify their Membrane Composition	Mexico	Bacillus	Gram Positive	Seedling	Pot	Root length	no-stress	0.274623	0.00196776
53	Rojas-Solis et al	2020	Antifungal and Plant Growth–Promoting Bacillus under Saline Stress Modify their Membrane Composition	Mexico	Bacillus	Gram Positive	Seedling	Pot	Shoot length	no-stress	0.454694	0.00375594
53	Rojas-Solis et al	2020	Antifungal and Plant Growth–Promoting Bacillus under Saline Stress Modify their Membrane Composition	Mexico	Bacillus	Gram Positive	Seedling	Pot	Total Chlorophyll	no-stress	0.121186	0.00270074
53	Rojas-Solis et al	2020	Antifungal and Plant Growth–Promoting Bacillus under Saline Stress Modify their Membrane Composition	Mexico	Bacillus	Gram Positive	Seedling	Pot	Total dry biomass	no-stress	0.321205	0.00315294
54	Rojas-Solis et al	2020	Antifungal and Plant Growth–Promoting Bacillus under Saline Stress Modify their Membrane Composition	Mexico	Bacillus	Gram Positive	Seedling	Pot	Root length	no-stress	0.292704	0.00265029
54	Rojas-Solis et al	2020	Antifungal and Plant Growth–Promoting Bacillus under Saline Stress Modify their Membrane Composition	Mexico	Bacillus	Gram Positive	Seedling	Pot	Shoot length	no-stress	0.094175	0.0103357
54	Rojas-Solis et al	2020	Antifungal and Plant Growth–Promoting Bacillus under Saline Stress Modify their Membrane Composition	Mexico	Bacillus	Gram Positive	Seedling	Pot	Total Chlorophyll	no-stress	0.0272332	0.00297893
54	Rojas-Solis et al	2020	Antifungal and Plant Growth–Promoting Bacillus under Saline Stress Modify their Membrane Composition	Mexico	Bacillus	Gram Positive	Seedling	Pot	Total dry biomass	no-stress	0.276253	0.00682236
55	Rojas-Solis et al	2020	Antifungal and Plant Growth–Promoting Bacillus under Saline Stress Modify their Membrane Composition	Mexico	Bacillus	Gram Positive	Seedling	Pot	Root length	no-stress	0.292704	0.00265029
55	Rojas-Solis et al	2020	Antifungal and Plant Growth–Promoting Bacillus under Saline Stress Modify their Membrane Composition	Mexico	Bacillus	Gram Positive	Seedling	Pot	Shoot length	no-stress	0.094175	0.0103357
55	Rojas-Solis et al	2020	Antifungal and Plant Growth–Promoting Bacillus under Saline Stress Modify their Membrane Composition	Mexico	Bacillus	Gram Positive	Seedling	Pot	Total Chlorophyll	no-stress	0.0272332	0.00297893
55	Rojas-Solis et al	2020	Antifungal and Plant Growth–Promoting Bacillus under Saline Stress Modify their Membrane Composition	Mexico	Bacillus	Gram Positive	Seedling	Pot	Total dry biomass	no-stress	0.276253	0.00682236
56	Rojas-Tapias	2012	Effect of inoculation with plant growth-promoting bacteria (PGPB) on amelioration of saline stress in maize (Zea mays)	Colombia	Azotobacter	Gram Negative	Seedling	Pot	Total Chlorophyll	no-stress	0.462624	8.6422e-05
56	Rojas-Tapias	2012	Effect of inoculation with plant growth-promoting bacteria (PGPB) on amelioration of saline stress in maize (Zea mays)	Colombia	Azotobacter	Gram Negative	Seedling	Pot	Root Na+	no-stress	-0.0575699	0.000833333
56	Rojas-Tapias	2012	Effect of inoculation with plant growth-promoting bacteria (PGPB) on amelioration of saline stress in maize (Zea mays)	Colombia	Azotobacter	Gram Negative	Seedling	Pot	Root K+	no-stress	-0.100443	0.000833333
56	Rojas-Tapias	2012	Effect of inoculation with plant growth-promoting bacteria (PGPB) on amelioration of saline stress in maize (Zea mays)	Colombia	Azotobacter	Gram Negative	Seedling	Pot	Leaf Na+	no-stress	0.71784	0.000833333
56	Rojas-Tapias	2012	Effect of inoculation with plant growth-promoting bacteria (PGPB) on amelioration of saline stress in maize (Zea mays)	Colombia	Azotobacter	Gram Negative	Seedling	Pot	Leaf K+	no-stress	-0.013162	0.000833333
56	Rojas-Tapias	2012	Effect of inoculation with plant growth-promoting bacteria (PGPB) on amelioration of saline stress in maize (Zea mays)	Colombia	Azotobacter	Gram Negative	Seedling	Pot	Shoot Ca2+	no-stress	-0.34468	0.000833333
56	Rojas-Tapias	2012	Effect of inoculation with plant growth-promoting bacteria (PGPB) on amelioration of saline stress in maize (Zea mays)	Colombia	Azotobacter	Gram Negative	Seedling	Pot	Shoot Mg2+	no-stress	-0.0573928	0.000833333
56	Rojas-Tapias	2012	Effect of inoculation with plant growth-promoting bacteria (PGPB) on amelioration of saline stress in maize (Zea mays)	Colombia	Azotobacter	Gram Negative	Seedling	Pot	Shoot length	no-stress	-0.039037	0.00173023
56	Rojas-Tapias	2012	Effect of inoculation with plant growth-promoting bacteria (PGPB) on amelioration of saline stress in maize (Zea mays)	Colombia	Azotobacter	Gram Negative	Seedling	Pot	Root length	no-stress	0.0176313	0.00258744
56	Rojas-Tapias	2012	Effect of inoculation with plant growth-promoting bacteria (PGPB) on amelioration of saline stress in maize (Zea mays)	Colombia	Azotobacter	Gram Negative	Seedling	Pot	Shoot dry biomass	no-stress	0.146603	0.00966477
56	Rojas-Tapias	2012	Effect of inoculation with plant growth-promoting bacteria (PGPB) on amelioration of saline stress in maize (Zea mays)	Colombia	Azotobacter	Gram Negative	Seedling	Pot	Root dry biomass	no-stress	0.384412	0.00381135
56	Rojas-Tapias	2012	Effect of inoculation with plant growth-promoting bacteria (PGPB) on amelioration of saline stress in maize (Zea mays)	Colombia	Azotobacter	Gram Negative	Seedling	Pot	Proline content	no-stress	0.566823	0.000320093
57	Rojas-Tapias	2012	Effect of inoculation with plant growth-promoting bacteria (PGPB) on amelioration of saline stress in maize (Zea mays)	Colombia	Azotobacter	Gram Negative	Seedling	Pot	Total Chlorophyll	no-stress	0.40266	0.00127555
57	Rojas-Tapias	2012	Effect of inoculation with plant growth-promoting bacteria (PGPB) on amelioration of saline stress in maize (Zea mays)	Colombia	Azotobacter	Gram Negative	Seedling	Pot	Root Na+	no-stress	-0.0914714	0.000833333
57	Rojas-Tapias	2012	Effect of inoculation with plant growth-promoting bacteria (PGPB) on amelioration of saline stress in maize (Zea mays)	Colombia	Azotobacter	Gram Negative	Seedling	Pot	Root K+	no-stress	-0.111828	0.000833333
57	Rojas-Tapias	2012	Effect of inoculation with plant growth-promoting bacteria (PGPB) on amelioration of saline stress in maize (Zea mays)	Colombia	Azotobacter	Gram Negative	Seedling	Pot	Leaf Na+	no-stress	0.693147	0.000833333
57	Rojas-Tapias	2012	Effect of inoculation with plant growth-promoting bacteria (PGPB) on amelioration of saline stress in maize (Zea mays)	Colombia	Azotobacter	Gram Negative	Seedling	Pot	Leaf K+	no-stress	0.17779	0.000833333
57	Rojas-Tapias	2012	Effect of inoculation with plant growth-promoting bacteria (PGPB) on amelioration of saline stress in maize (Zea mays)	Colombia	Azotobacter	Gram Negative	Seedling	Pot	Shoot Ca2+	no-stress	-0.0276261	0.000833333
57	Rojas-Tapias	2012	Effect of inoculation with plant growth-promoting bacteria (PGPB) on amelioration of saline stress in maize (Zea mays)	Colombia	Azotobacter	Gram Negative	Seedling	Pot	Shoot Mg2+	no-stress	-0.131825	0.000833333
57	Rojas-Tapias	2012	Effect of inoculation with plant growth-promoting bacteria (PGPB) on amelioration of saline stress in maize (Zea mays)	Colombia	Azotobacter	Gram Negative	Seedling	Pot	Shoot length	no-stress	-0.0564766	0.00189948
57	Rojas-Tapias	2012	Effect of inoculation with plant growth-promoting bacteria (PGPB) on amelioration of saline stress in maize (Zea mays)	Colombia	Azotobacter	Gram Negative	Seedling	Pot	Root length	no-stress	0.0247062	0.0025695
57	Rojas-Tapias	2012	Effect of inoculation with plant growth-promoting bacteria (PGPB) on amelioration of saline stress in maize (Zea mays)	Colombia	Azotobacter	Gram Negative	Seedling	Pot	Shoot dry biomass	no-stress	0	0.00831025
57	Rojas-Tapias	2012	Effect of inoculation with plant growth-promoting bacteria (PGPB) on amelioration of saline stress in maize (Zea mays)	Colombia	Azotobacter	Gram Negative	Seedling	Pot	Root dry biomass	no-stress	0.0606246	0.00390174
57	Rojas-Tapias	2012	Effect of inoculation with plant growth-promoting bacteria (PGPB) on amelioration of saline stress in maize (Zea mays)	Colombia	Azotobacter	Gram Negative	Seedling	Pot	Proline content	no-stress	0.607286	0.00115452
58	Shahzad et al	2017	Inoculation of abscisic acid-producing endophytic bacteria enhances salinity stress tolerance in Oryza sativa	South Korea	Bacillus	Gram Positive	Soil	Pot	Shoot length	no-stress	0.478807	0.000762739
58	Shahzad et al	2017	Inoculation of abscisic acid-producing endophytic bacteria enhances salinity stress tolerance in Oryza sativa	South Korea	Bacillus	Gram Positive	Soil	Pot	Root length	no-stress	0.557346	0.0114132
58	Shahzad et al	2017	Inoculation of abscisic acid-producing endophytic bacteria enhances salinity stress tolerance in Oryza sativa	South Korea	Bacillus	Gram Positive	Soil	Pot	Shoot fresh biomass	no-stress	0.409676	8.90969e-05
58	Shahzad et al	2017	Inoculation of abscisic acid-producing endophytic bacteria enhances salinity stress tolerance in Oryza sativa	South Korea	Bacillus	Gram Positive	Soil	Pot	Shoot dry biomass	no-stress	0.162519	0.000453912
58	Shahzad et al	2017	Inoculation of abscisic acid-producing endophytic bacteria enhances salinity stress tolerance in Oryza sativa	South Korea	Bacillus	Gram Positive	Soil	Pot	Total Chlorophyll	no-stress	0.749712	0.00620296
59	Simarmata et al	2018	Amelioration of Salt Tolerance in Soybean (Glycine Max. L) by Plant-Growth Promoting Endophytic Bacteria Produce 1-Aminocyclopropane-1-Carboxylase Deaminase	Indonesia	Pseudomonas	Gram Negative	Seed	In-vitro	Germination rate	no-stress	0.0335568	0.00260909
59	Simarmata et al	2018	Amelioration of Salt Tolerance in Soybean (Glycine Max. L) by Plant-Growth Promoting Endophytic Bacteria Produce 1-Aminocyclopropane-1-Carboxylase Deaminase	Indonesia	Pseudomonas	Gram Negative	Seed	In-vitro	Shoot length	no-stress	0.0854889	0.00349345
59	Simarmata et al	2018	Amelioration of Salt Tolerance in Soybean (Glycine Max. L) by Plant-Growth Promoting Endophytic Bacteria Produce 1-Aminocyclopropane-1-Carboxylase Deaminase	Indonesia	Pseudomonas	Gram Negative	Seed	In-vitro	Root length	no-stress	0.654361	0.0253613
59	Simarmata et al	2018	Amelioration of Salt Tolerance in Soybean (Glycine Max. L) by Plant-Growth Promoting Endophytic Bacteria Produce 1-Aminocyclopropane-1-Carboxylase Deaminase	Indonesia	Pseudomonas	Gram Negative	Seed	In-vitro	Total dry biomass	no-stress	0.121361	0.00185691
59	Simarmata et al	2018	Amelioration of Salt Tolerance in Soybean (Glycine Max. L) by Plant-Growth Promoting Endophytic Bacteria Produce 1-Aminocyclopropane-1-Carboxylase Deaminase	Indonesia	Pseudomonas	Gram Negative	Seed	In-vitro	Stem diameter	no-stress	-0.0598981	0.00524975
59	Simarmata et al	2018	Amelioration of Salt Tolerance in Soybean (Glycine Max. L) by Plant-Growth Promoting Endophytic Bacteria Produce 1-Aminocyclopropane-1-Carboxylase Deaminase	Indonesia	Pseudomonas	Gram Negative	Seed	In-vitro	Chlorophyll-a	no-stress	0.49151	0.00257561
59	Simarmata et al	2018	Amelioration of Salt Tolerance in Soybean (Glycine Max. L) by Plant-Growth Promoting Endophytic Bacteria Produce 1-Aminocyclopropane-1-Carboxylase Deaminase	Indonesia	Pseudomonas	Gram Negative	Seed	In-vitro	Chlorophyll-b	no-stress	-0.176624	0.00286281
59	Simarmata et al	2018	Amelioration of Salt Tolerance in Soybean (Glycine Max. L) by Plant-Growth Promoting Endophytic Bacteria Produce 1-Aminocyclopropane-1-Carboxylase Deaminase	Indonesia	Pseudomonas	Gram Negative	Seed	In-vitro	Carotenoids	no-stress	0.608248	0.00263521
60	Simarmata et al	2018	Amelioration of Salt Tolerance in Soybean (Glycine Max. L) by Plant-Growth Promoting Endophytic Bacteria Produce 1-Aminocyclopropane-1-Carboxylase Deaminase	Indonesia	Pseudomonas	Gram Negative	Seed	In-vitro	Germination rate	no-stress	0.0164106	0.005
60	Simarmata et al	2018	Amelioration of Salt Tolerance in Soybean (Glycine Max. L) by Plant-Growth Promoting Endophytic Bacteria Produce 1-Aminocyclopropane-1-Carboxylase Deaminase	Indonesia	Pseudomonas	Gram Negative	Seed	In-vitro	Shoot length	no-stress	-0.211548	0.00486989
60	Simarmata et al	2018	Amelioration of Salt Tolerance in Soybean (Glycine Max. L) by Plant-Growth Promoting Endophytic Bacteria Produce 1-Aminocyclopropane-1-Carboxylase Deaminase	Indonesia	Pseudomonas	Gram Negative	Seed	In-vitro	Root length	no-stress	0.15104	0.0224669
60	Simarmata et al	2018	Amelioration of Salt Tolerance in Soybean (Glycine Max. L) by Plant-Growth Promoting Endophytic Bacteria Produce 1-Aminocyclopropane-1-Carboxylase Deaminase	Indonesia	Pseudomonas	Gram Negative	Seed	In-vitro	Total dry biomass	no-stress	0.0923733	0.00354058
60	Simarmata et al	2018	Amelioration of Salt Tolerance in Soybean (Glycine Max. L) by Plant-Growth Promoting Endophytic Bacteria Produce 1-Aminocyclopropane-1-Carboxylase Deaminase	Indonesia	Pseudomonas	Gram Negative	Seed	In-vitro	Stem diameter	no-stress	-0.18465	0.00466333
60	Simarmata et al	2018	Amelioration of Salt Tolerance in Soybean (Glycine Max. L) by Plant-Growth Promoting Endophytic Bacteria Produce 1-Aminocyclopropane-1-Carboxylase Deaminase	Indonesia	Pseudomonas	Gram Negative	Seed	In-vitro	Chlorophyll-a	no-stress	0.0913498	0.005
60	Simarmata et al	2018	Amelioration of Salt Tolerance in Soybean (Glycine Max. L) by Plant-Growth Promoting Endophytic Bacteria Produce 1-Aminocyclopropane-1-Carboxylase Deaminase	Indonesia	Pseudomonas	Gram Negative	Seed	In-vitro	Chlorophyll-b	no-stress	-0.702717	0.005
60	Simarmata et al	2018	Amelioration of Salt Tolerance in Soybean (Glycine Max. L) by Plant-Growth Promoting Endophytic Bacteria Produce 1-Aminocyclopropane-1-Carboxylase Deaminase	Indonesia	Pseudomonas	Gram Negative	Seed	In-vitro	Carotenoids	no-stress	0.333144	0.005
61	Simarmata et al	2018	Amelioration of Salt Tolerance in Soybean (Glycine Max. L) by Plant-Growth Promoting Endophytic Bacteria Produce 1-Aminocyclopropane-1-Carboxylase Deaminase	Indonesia	Pseudomonas	Gram Negative	Seed	In-vitro	Germination rate	no-stress	0	0.005
61	Simarmata et al	2018	Amelioration of Salt Tolerance in Soybean (Glycine Max. L) by Plant-Growth Promoting Endophytic Bacteria Produce 1-Aminocyclopropane-1-Carboxylase Deaminase	Indonesia	Pseudomonas	Gram Negative	Seed	In-vitro	Shoot length	no-stress	0.0873494	0.00486989
61	Simarmata et al	2018	Amelioration of Salt Tolerance in Soybean (Glycine Max. L) by Plant-Growth Promoting Endophytic Bacteria Produce 1-Aminocyclopropane-1-Carboxylase Deaminase	Indonesia	Pseudomonas	Gram Negative	Seed	In-vitro	Root length	no-stress	0.553385	0.0224669
61	Simarmata et al	2018	Amelioration of Salt Tolerance in Soybean (Glycine Max. L) by Plant-Growth Promoting Endophytic Bacteria Produce 1-Aminocyclopropane-1-Carboxylase Deaminase	Indonesia	Pseudomonas	Gram Negative	Seed	In-vitro	Total dry biomass	no-stress	0.0625204	0.00354058
61	Simarmata et al	2018	Amelioration of Salt Tolerance in Soybean (Glycine Max. L) by Plant-Growth Promoting Endophytic Bacteria Produce 1-Aminocyclopropane-1-Carboxylase Deaminase	Indonesia	Pseudomonas	Gram Negative	Seed	In-vitro	Stem diameter	no-stress	-0.0355067	0.00466333
61	Simarmata et al	2018	Amelioration of Salt Tolerance in Soybean (Glycine Max. L) by Plant-Growth Promoting Endophytic Bacteria Produce 1-Aminocyclopropane-1-Carboxylase Deaminase	Indonesia	Pseudomonas	Gram Negative	Seed	In-vitro	Chlorophyll-a	no-stress	0.379032	0.005
61	Simarmata et al	2018	Amelioration of Salt Tolerance in Soybean (Glycine Max. L) by Plant-Growth Promoting Endophytic Bacteria Produce 1-Aminocyclopropane-1-Carboxylase Deaminase	Indonesia	Pseudomonas	Gram Negative	Seed	In-vitro	Chlorophyll-b	no-stress	-0.165324	0.005
61	Simarmata et al	2018	Amelioration of Salt Tolerance in Soybean (Glycine Max. L) by Plant-Growth Promoting Endophytic Bacteria Produce 1-Aminocyclopropane-1-Carboxylase Deaminase	Indonesia	Pseudomonas	Gram Negative	Seed	In-vitro	Carotenoids	no-stress	0.428455	0.005
62	Simarmata et al	2018	Amelioration of Salt Tolerance in Soybean (Glycine Max. L) by Plant-Growth Promoting Endophytic Bacteria Produce 1-Aminocyclopropane-1-Carboxylase Deaminase	Indonesia	Raoultella	Gram Negative	Seed	In-vitro	Germination rate	no-stress	0.0164106	0.005
62	Simarmata et al	2018	Amelioration of Salt Tolerance in Soybean (Glycine Max. L) by Plant-Growth Promoting Endophytic Bacteria Produce 1-Aminocyclopropane-1-Carboxylase Deaminase	Indonesia	Raoultella	Gram Negative	Seed	In-vitro	Shoot length	no-stress	0.0240493	0.00486989
62	Simarmata et al	2018	Amelioration of Salt Tolerance in Soybean (Glycine Max. L) by Plant-Growth Promoting Endophytic Bacteria Produce 1-Aminocyclopropane-1-Carboxylase Deaminase	Indonesia	Raoultella	Gram Negative	Seed	In-vitro	Root length	no-stress	0.482158	0.0224669
62	Simarmata et al	2018	Amelioration of Salt Tolerance in Soybean (Glycine Max. L) by Plant-Growth Promoting Endophytic Bacteria Produce 1-Aminocyclopropane-1-Carboxylase Deaminase	Indonesia	Raoultella	Gram Negative	Seed	In-vitro	Total dry biomass	no-stress	0.0923733	0.00354058
62	Simarmata et al	2018	Amelioration of Salt Tolerance in Soybean (Glycine Max. L) by Plant-Growth Promoting Endophytic Bacteria Produce 1-Aminocyclopropane-1-Carboxylase Deaminase	Indonesia	Raoultella	Gram Negative	Seed	In-vitro	Stem diameter	no-stress	-0.343473	0.00466333
62	Simarmata et al	2018	Amelioration of Salt Tolerance in Soybean (Glycine Max. L) by Plant-Growth Promoting Endophytic Bacteria Produce 1-Aminocyclopropane-1-Carboxylase Deaminase	Indonesia	Raoultella	Gram Negative	Seed	In-vitro	Chlorophyll-a	no-stress	0.459075	0.005
62	Simarmata et al	2018	Amelioration of Salt Tolerance in Soybean (Glycine Max. L) by Plant-Growth Promoting Endophytic Bacteria Produce 1-Aminocyclopropane-1-Carboxylase Deaminase	Indonesia	Raoultella	Gram Negative	Seed	In-vitro	Chlorophyll-b	no-stress	0.0822381	0.005
62	Simarmata et al	2018	Amelioration of Salt Tolerance in Soybean (Glycine Max. L) by Plant-Growth Promoting Endophytic Bacteria Produce 1-Aminocyclopropane-1-Carboxylase Deaminase	Indonesia	Raoultella	Gram Negative	Seed	In-vitro	Carotenoids	no-stress	0.458308	0.005
63	Simarmata et al	2018	Amelioration of Salt Tolerance in Soybean (Glycine Max. L) by Plant-Growth Promoting Endophytic Bacteria Produce 1-Aminocyclopropane-1-Carboxylase Deaminase	Indonesia	Pantoea	Gram Negative	Seed	In-vitro	Germination rate	no-stress	-0.0177365	0.005
63	Simarmata et al	2018	Amelioration of Salt Tolerance in Soybean (Glycine Max. L) by Plant-Growth Promoting Endophytic Bacteria Produce 1-Aminocyclopropane-1-Carboxylase Deaminase	Indonesia	Pantoea	Gram Negative	Seed	In-vitro	Shoot length	no-stress	0.0358604	0.00486989
63	Simarmata et al	2018	Amelioration of Salt Tolerance in Soybean (Glycine Max. L) by Plant-Growth Promoting Endophytic Bacteria Produce 1-Aminocyclopropane-1-Carboxylase Deaminase	Indonesia	Pantoea	Gram Negative	Seed	In-vitro	Root length	no-stress	0.290396	0.0224669
63	Simarmata et al	2018	Amelioration of Salt Tolerance in Soybean (Glycine Max. L) by Plant-Growth Promoting Endophytic Bacteria Produce 1-Aminocyclopropane-1-Carboxylase Deaminase	Indonesia	Pantoea	Gram Negative	Seed	In-vitro	Total dry biomass	no-stress	-0.101783	0.00354058
63	Simarmata et al	2018	Amelioration of Salt Tolerance in Soybean (Glycine Max. L) by Plant-Growth Promoting Endophytic Bacteria Produce 1-Aminocyclopropane-1-Carboxylase Deaminase	Indonesia	Pantoea	Gram Negative	Seed	In-vitro	Stem diameter	no-stress	0.00579712	0.00466333
63	Simarmata et al	2018	Amelioration of Salt Tolerance in Soybean (Glycine Max. L) by Plant-Growth Promoting Endophytic Bacteria Produce 1-Aminocyclopropane-1-Carboxylase Deaminase	Indonesia	Pantoea	Gram Negative	Seed	In-vitro	Chlorophyll-a	no-stress	0.0833816	0.005
63	Simarmata et al	2018	Amelioration of Salt Tolerance in Soybean (Glycine Max. L) by Plant-Growth Promoting Endophytic Bacteria Produce 1-Aminocyclopropane-1-Carboxylase Deaminase	Indonesia	Pantoea	Gram Negative	Seed	In-vitro	Chlorophyll-b	no-stress	-0.323227	0.005
63	Simarmata et al	2018	Amelioration of Salt Tolerance in Soybean (Glycine Max. L) by Plant-Growth Promoting Endophytic Bacteria Produce 1-Aminocyclopropane-1-Carboxylase Deaminase	Indonesia	Pantoea	Gram Negative	Seed	In-vitro	Carotenoids	no-stress	0	0.005
64	Singh et al	2017	Bio-inoculation of Plant Growth-promoting Rhizobacterium Enterobacter cloacae ZNP-3 Increased Resistance Against Salt and Temperature Stresses in Wheat Plant (Triticum aestivum L.)	India	Enterobacter	Gram Negative	Seed	Pot	Shoot length	no-stress	0.118994	0.00178199
64	Singh et al	2017	Bio-inoculation of Plant Growth-promoting Rhizobacterium Enterobacter cloacae ZNP-3 Increased Resistance Against Salt and Temperature Stresses in Wheat Plant (Triticum aestivum L.)	India	Enterobacter	Gram Negative	Seed	Pot	Root length	no-stress	0.114806	0.00944923
64	Singh et al	2017	Bio-inoculation of Plant Growth-promoting Rhizobacterium Enterobacter cloacae ZNP-3 Increased Resistance Against Salt and Temperature Stresses in Wheat Plant (Triticum aestivum L.)	India	Enterobacter	Gram Negative	Seed	Pot	Total fresh biomass	no-stress	0.166448	0.00766622
64	Singh et al	2017	Bio-inoculation of Plant Growth-promoting Rhizobacterium Enterobacter cloacae ZNP-3 Increased Resistance Against Salt and Temperature Stresses in Wheat Plant (Triticum aestivum L.)	India	Enterobacter	Gram Negative	Seed	Pot	Total dry biomass	no-stress	0.182322	0.00559671
64	Singh et al	2017	Bio-inoculation of Plant Growth-promoting Rhizobacterium Enterobacter cloacae ZNP-3 Increased Resistance Against Salt and Temperature Stresses in Wheat Plant (Triticum aestivum L.)	India	Enterobacter	Gram Negative	Seed	Pot	Chlorophyll-a	no-stress	0.293874	0.00594622
64	Singh et al	2017	Bio-inoculation of Plant Growth-promoting Rhizobacterium Enterobacter cloacae ZNP-3 Increased Resistance Against Salt and Temperature Stresses in Wheat Plant (Triticum aestivum L.)	India	Enterobacter	Gram Negative	Seed	Pot	Chlorophyll-b	no-stress	0.174758	0.0125807
64	Singh et al	2017	Bio-inoculation of Plant Growth-promoting Rhizobacterium Enterobacter cloacae ZNP-3 Increased Resistance Against Salt and Temperature Stresses in Wheat Plant (Triticum aestivum L.)	India	Enterobacter	Gram Negative	Seed	Pot	Leaf Na+	no-stress	-0.159849	0.00208292
64	Singh et al	2017	Bio-inoculation of Plant Growth-promoting Rhizobacterium Enterobacter cloacae ZNP-3 Increased Resistance Against Salt and Temperature Stresses in Wheat Plant (Triticum aestivum L.)	India	Enterobacter	Gram Negative	Seed	Pot	Root Na+	no-stress	-0.251314	0.00297715
64	Singh et al	2017	Bio-inoculation of Plant Growth-promoting Rhizobacterium Enterobacter cloacae ZNP-3 Increased Resistance Against Salt and Temperature Stresses in Wheat Plant (Triticum aestivum L.)	India	Enterobacter	Gram Negative	Seed	Pot	Leaf K+	no-stress	0.207639	0.0010266
64	Singh et al	2017	Bio-inoculation of Plant Growth-promoting Rhizobacterium Enterobacter cloacae ZNP-3 Increased Resistance Against Salt and Temperature Stresses in Wheat Plant (Triticum aestivum L.)	India	Enterobacter	Gram Negative	Seed	Pot	Root K+	no-stress	0.18067	0.0011137
64	Singh et al	2017	Bio-inoculation of Plant Growth-promoting Rhizobacterium Enterobacter cloacae ZNP-3 Increased Resistance Against Salt and Temperature Stresses in Wheat Plant (Triticum aestivum L.)	India	Enterobacter	Gram Negative	Seed	Pot	Proline content	no-stress	-0.216671	0.0075188
64	Singh et al	2017	Bio-inoculation of Plant Growth-promoting Rhizobacterium Enterobacter cloacae ZNP-3 Increased Resistance Against Salt and Temperature Stresses in Wheat Plant (Triticum aestivum L.)	India	Enterobacter	Gram Negative	Seed	Pot	Malondialdehyde (MDA) content	no-stress	-0.247408	0.00546449
65	Singh et al	2015	The plant-growth-promoting bacterium Klebsiellasp. SBP-8 confers induced systemic tolerance in wheat (Triticum aestivum) under salt stress	India	Klebsiella	Gram Negative	Soil	Pot	Shoot length	no-stress	0.179054	0.00221603
65	Singh et al	2015	The plant-growth-promoting bacterium Klebsiellasp. SBP-8 confers induced systemic tolerance in wheat (Triticum aestivum) under salt stress	India	Klebsiella	Gram Negative	Soil	Pot	Root length	no-stress	0.14227	0.00481414
65	Singh et al	2015	The plant-growth-promoting bacterium Klebsiellasp. SBP-8 confers induced systemic tolerance in wheat (Triticum aestivum) under salt stress	India	Klebsiella	Gram Negative	Soil	Pot	Total fresh biomass	no-stress	0.191395	0.0850935
65	Singh et al	2015	The plant-growth-promoting bacterium Klebsiellasp. SBP-8 confers induced systemic tolerance in wheat (Triticum aestivum) under salt stress	India	Klebsiella	Gram Negative	Soil	Pot	Total dry biomass	no-stress	0.0984401	0.0152859
65	Singh et al	2015	The plant-growth-promoting bacterium Klebsiellasp. SBP-8 confers induced systemic tolerance in wheat (Triticum aestivum) under salt stress	India	Klebsiella	Gram Negative	Soil	Pot	Chlorophyll-a	no-stress	0.542324	0.0157381
65	Singh et al	2015	The plant-growth-promoting bacterium Klebsiellasp. SBP-8 confers induced systemic tolerance in wheat (Triticum aestivum) under salt stress	India	Klebsiella	Gram Negative	Soil	Pot	Chlorophyll-b	no-stress	0.110666	0.0164602
65	Singh et al	2015	The plant-growth-promoting bacterium Klebsiellasp. SBP-8 confers induced systemic tolerance in wheat (Triticum aestivum) under salt stress	India	Klebsiella	Gram Negative	Soil	Pot	Leaf Na+	no-stress	0.0762274	0.00261117
65	Singh et al	2015	The plant-growth-promoting bacterium Klebsiellasp. SBP-8 confers induced systemic tolerance in wheat (Triticum aestivum) under salt stress	India	Klebsiella	Gram Negative	Soil	Pot	Leaf K+	no-stress	0.0579873	0.0157876
65	Singh et al	2015	The plant-growth-promoting bacterium Klebsiellasp. SBP-8 confers induced systemic tolerance in wheat (Triticum aestivum) under salt stress	India	Klebsiella	Gram Negative	Soil	Pot	Shoot Ca2+	no-stress	0.0233474	0.00564831
66	Sun et al	2020	The Endophyte Pantoea alhagi NX-11 Alleviates Salt Stress Damage to Rice Seedlings by Secreting Exopolysaccharides	China	Pantoea	Gram Negative	Seedling	Hydroponic	Shoot length	no-stress	0.415843	6.63419e-06
66	Sun et al	2020	The Endophyte Pantoea alhagi NX-11 Alleviates Salt Stress Damage to Rice Seedlings by Secreting Exopolysaccharides	China	Pantoea	Gram Negative	Seedling	Hydroponic	Root length	no-stress	0.251314	3.04962e-05
66	Sun et al	2020	The Endophyte Pantoea alhagi NX-11 Alleviates Salt Stress Damage to Rice Seedlings by Secreting Exopolysaccharides	China	Pantoea	Gram Negative	Seedling	Hydroponic	Total fresh biomass	no-stress	0.264843	0.000764003
66	Sun et al	2020	The Endophyte Pantoea alhagi NX-11 Alleviates Salt Stress Damage to Rice Seedlings by Secreting Exopolysaccharides	China	Pantoea	Gram Negative	Seedling	Hydroponic	Total Chlorophyll	no-stress	0.233522	0.000153793
66	Sun et al	2020	The Endophyte Pantoea alhagi NX-11 Alleviates Salt Stress Damage to Rice Seedlings by Secreting Exopolysaccharides	China	Pantoea	Gram Negative	Seedling	Hydroponic	Leaf Na+/K+	no-stress	0.121052	0.000521948
66	Sun et al	2020	The Endophyte Pantoea alhagi NX-11 Alleviates Salt Stress Damage to Rice Seedlings by Secreting Exopolysaccharides	China	Pantoea	Gram Negative	Seedling	Hydroponic	Catalase (CAT) activity	no-stress	0.463887	0.00295791
66	Sun et al	2020	The Endophyte Pantoea alhagi NX-11 Alleviates Salt Stress Damage to Rice Seedlings by Secreting Exopolysaccharides	China	Pantoea	Gram Negative	Seedling	Hydroponic	Superoxide dismutase (SOD) activity	no-stress	0.118844	0.00137619
66	Sun et al	2020	The Endophyte Pantoea alhagi NX-11 Alleviates Salt Stress Damage to Rice Seedlings by Secreting Exopolysaccharides	China	Pantoea	Gram Negative	Seedling	Hydroponic	Peroxidase (POD) activity	no-stress	0.0909233	0.00335094
66	Sun et al	2020	The Endophyte Pantoea alhagi NX-11 Alleviates Salt Stress Damage to Rice Seedlings by Secreting Exopolysaccharides	China	Pantoea	Gram Negative	Seedling	Hydroponic	Proline content	no-stress	0.128175	0.0179989
66	Sun et al	2020	The Endophyte Pantoea alhagi NX-11 Alleviates Salt Stress Damage to Rice Seedlings by Secreting Exopolysaccharides	China	Pantoea	Gram Negative	Seedling	Hydroponic	Malondialdehyde (MDA) content	no-stress	0.0208007	0.0105688
67	Szymańska et al	2020	Raising Beet Tolerance to Salinity through Bioaugmentation with Halotolerant Endophytes	Poland	Pseudomonas	Gram Negative	Seed	Growthroom	Proline content	no-stress	0	0.473144
67	Szymańska et al	2020	Raising Beet Tolerance to Salinity through Bioaugmentation with Halotolerant Endophytes	Poland	Pseudomonas	Gram Negative	Seed	Growthroom	Germination rate	no-stress	0.158187	0.005
67	Szymańska et al	2020	Raising Beet Tolerance to Salinity through Bioaugmentation with Halotolerant Endophytes	Poland	Pseudomonas	Gram Negative	Seed	Growthroom	Total Chlorophyll	no-stress	0.0974553	0.00363728
67	Szymańska et al	2020	Raising Beet Tolerance to Salinity through Bioaugmentation with Halotolerant Endophytes	Poland	Pseudomonas	Gram Negative	Seed	Growthroom	No. of leaves	no-stress	0.129799	0.00659629
67	Szymańska et al	2020	Raising Beet Tolerance to Salinity through Bioaugmentation with Halotolerant Endophytes	Poland	Pseudomonas	Gram Negative	Seed	Growthroom	Root length	no-stress	1.34897	0.0784509
67	Szymańska et al	2020	Raising Beet Tolerance to Salinity through Bioaugmentation with Halotolerant Endophytes	Poland	Pseudomonas	Gram Negative	Seed	Growthroom	Shoot length	no-stress	0.176097	0.0137086
67	Szymańska et al	2020	Raising Beet Tolerance to Salinity through Bioaugmentation with Halotolerant Endophytes	Poland	Pseudomonas	Gram Negative	Seed	Growthroom	Total fresh biomass	no-stress	1.55922	0.0730776
67	Szymańska et al	2020	Raising Beet Tolerance to Salinity through Bioaugmentation with Halotolerant Endophytes	Poland	Pseudomonas	Gram Negative	Seed	Growthroom	Total dry biomass	no-stress	1.46634	0.0914603
68	Szymańska et al	2020	Raising Beet Tolerance to Salinity through Bioaugmentation with Halotolerant Endophytes	Poland	Kushneria	Gram Negative	Seed	Growthroom	Proline content	no-stress	-1.13401	0.328395
68	Szymańska et al	2020	Raising Beet Tolerance to Salinity through Bioaugmentation with Halotolerant Endophytes	Poland	Kushneria	Gram Negative	Seed	Growthroom	Germination rate	no-stress	0.178974	0.005
68	Szymańska et al	2020	Raising Beet Tolerance to Salinity through Bioaugmentation with Halotolerant Endophytes	Poland	Kushneria	Gram Negative	Seed	Growthroom	Total Chlorophyll	no-stress	0.536065	0.00292073
68	Szymańska et al	2020	Raising Beet Tolerance to Salinity through Bioaugmentation with Halotolerant Endophytes	Poland	Kushneria	Gram Negative	Seed	Growthroom	No. of leaves	no-stress	0.249325	0.010553
68	Szymańska et al	2020	Raising Beet Tolerance to Salinity through Bioaugmentation with Halotolerant Endophytes	Poland	Kushneria	Gram Negative	Seed	Growthroom	Root length	no-stress	1.454	0.0705833
68	Szymańska et al	2020	Raising Beet Tolerance to Salinity through Bioaugmentation with Halotolerant Endophytes	Poland	Kushneria	Gram Negative	Seed	Growthroom	Shoot length	no-stress	0.150176	0.00834939
68	Szymańska et al	2020	Raising Beet Tolerance to Salinity through Bioaugmentation with Halotolerant Endophytes	Poland	Kushneria	Gram Negative	Seed	Growthroom	Total fresh biomass	no-stress	1.65075	0.00708208
68	Szymańska et al	2020	Raising Beet Tolerance to Salinity through Bioaugmentation with Halotolerant Endophytes	Poland	Kushneria	Gram Negative	Seed	Growthroom	Total dry biomass	no-stress	2.13351	0.0634063
69	Szymańska et al	2019	Boosting the Brassica napus L. tolerance to salinity by the halotolerant strain Pseudomonasstutzeri ISE12	Poland	Pseudomonas	Gram Negative	Seed	Pot	Germination rate	no-stress	0	0.005
69	Szymańska et al	2019	Boosting the Brassica napus L. tolerance to salinity by the halotolerant strain Pseudomonasstutzeri ISE12	Poland	Pseudomonas	Gram Negative	Seed	Pot	Total Chlorophyll	no-stress	0.212871	0.00352206
69	Szymańska et al	2019	Boosting the Brassica napus L. tolerance to salinity by the halotolerant strain Pseudomonasstutzeri ISE12	Poland	Pseudomonas	Gram Negative	Seed	Pot	No. of leaves	no-stress	0.0629012	0.00454705
69	Szymańska et al	2019	Boosting the Brassica napus L. tolerance to salinity by the halotolerant strain Pseudomonasstutzeri ISE12	Poland	Pseudomonas	Gram Negative	Seed	Pot	Root length	no-stress	-0.176166	0.026102
69	Szymańska et al	2019	Boosting the Brassica napus L. tolerance to salinity by the halotolerant strain Pseudomonasstutzeri ISE12	Poland	Pseudomonas	Gram Negative	Seed	Pot	Shoot length	no-stress	0.107369	0.00972576
69	Szymańska et al	2019	Boosting the Brassica napus L. tolerance to salinity by the halotolerant strain Pseudomonasstutzeri ISE12	Poland	Pseudomonas	Gram Negative	Seed	Pot	Total fresh biomass	no-stress	0.342369	0.0496103
69	Szymańska et al	2019	Boosting the Brassica napus L. tolerance to salinity by the halotolerant strain Pseudomonasstutzeri ISE12	Poland	Pseudomonas	Gram Negative	Seed	Pot	Total dry biomass	no-stress	0.291772	0.0968615
69	Szymańska et al	2019	Boosting the Brassica napus L. tolerance to salinity by the halotolerant strain Pseudomonasstutzeri ISE12	Poland	Pseudomonas	Gram Negative	Seed	Pot	Proline content	no-stress	0.172888	0.739386
69	Szymańska et al	2019	Boosting the Brassica napus L. tolerance to salinity by the halotolerant strain Pseudomonasstutzeri ISE12	Poland	Pseudomonas	Gram Negative	Seed	Pot	Glutathione reductase	no-stress	0.057432	0.0439681
69	Szymańska et al	2019	Boosting the Brassica napus L. tolerance to salinity by the halotolerant strain Pseudomonasstutzeri ISE12	Poland	Pseudomonas	Gram Negative	Seed	Pot	Malondialdehyde (MDA) content	no-stress	-0.461035	0.0748874
70	Vaishnav et al	2020	Sphingobacterium sp. BHU-AV3 Induces Salt Tolerance in Tomato by Enhancing Antioxidant Activities and Energy Metabolism	India	Sphingomonas	Gram Negative	Seed	Pot	Shoot length	no-stress	-0.119801	0.00713754
70	Vaishnav et al	2020	Sphingobacterium sp. BHU-AV3 Induces Salt Tolerance in Tomato by Enhancing Antioxidant Activities and Energy Metabolism	India	Sphingomonas	Gram Negative	Seed	Pot	Root length	no-stress	0.152016	0.0201742
70	Vaishnav et al	2020	Sphingobacterium sp. BHU-AV3 Induces Salt Tolerance in Tomato by Enhancing Antioxidant Activities and Energy Metabolism	India	Sphingomonas	Gram Negative	Seed	Pot	Relative water content (RWC)	no-stress	0.0344466	0.00309255
70	Vaishnav et al	2020	Sphingobacterium sp. BHU-AV3 Induces Salt Tolerance in Tomato by Enhancing Antioxidant Activities and Energy Metabolism	India	Sphingomonas	Gram Negative	Seed	Pot	Total Chlorophyll	no-stress	0.0447204	0.00400019
70	Vaishnav et al	2020	Sphingobacterium sp. BHU-AV3 Induces Salt Tolerance in Tomato by Enhancing Antioxidant Activities and Energy Metabolism	India	Sphingomonas	Gram Negative	Seed	Pot	Total fresh biomass	no-stress	0.101783	0.0208448
70	Vaishnav et al	2020	Sphingobacterium sp. BHU-AV3 Induces Salt Tolerance in Tomato by Enhancing Antioxidant Activities and Energy Metabolism	India	Sphingomonas	Gram Negative	Seed	Pot	Leaf Na+	no-stress	0.0870114	0.0424702
70	Vaishnav et al	2020	Sphingobacterium sp. BHU-AV3 Induces Salt Tolerance in Tomato by Enhancing Antioxidant Activities and Energy Metabolism	India	Sphingomonas	Gram Negative	Seed	Pot	Leaf K+	no-stress	-0.0504309	0.02387
70	Vaishnav et al	2020	Sphingobacterium sp. BHU-AV3 Induces Salt Tolerance in Tomato by Enhancing Antioxidant Activities and Energy Metabolism	India	Sphingomonas	Gram Negative	Seed	Pot	Root Na+	no-stress	0.0879688	0.00752633
70	Vaishnav et al	2020	Sphingobacterium sp. BHU-AV3 Induces Salt Tolerance in Tomato by Enhancing Antioxidant Activities and Energy Metabolism	India	Sphingomonas	Gram Negative	Seed	Pot	Root K+	no-stress	0.0721033	0.00974503
70	Vaishnav et al	2020	Sphingobacterium sp. BHU-AV3 Induces Salt Tolerance in Tomato by Enhancing Antioxidant Activities and Energy Metabolism	India	Sphingomonas	Gram Negative	Seed	Pot	Leaf Na+/K+	no-stress	0	0.00222222
70	Vaishnav et al	2020	Sphingobacterium sp. BHU-AV3 Induces Salt Tolerance in Tomato by Enhancing Antioxidant Activities and Energy Metabolism	India	Sphingomonas	Gram Negative	Seed	Pot	Root Na+/K+	no-stress	0	0.32
70	Vaishnav et al	2020	Sphingobacterium sp. BHU-AV3 Induces Salt Tolerance in Tomato by Enhancing Antioxidant Activities and Energy Metabolism	India	Sphingomonas	Gram Negative	Seed	Pot	Peroxidase (POD) activity	no-stress	0.0621318	0.603017
70	Vaishnav et al	2020	Sphingobacterium sp. BHU-AV3 Induces Salt Tolerance in Tomato by Enhancing Antioxidant Activities and Energy Metabolism	India	Sphingomonas	Gram Negative	Seed	Pot	Superoxide dismutase (SOD) activity	no-stress	-0.0845574	1.27203
71	Win et al	2018	The ACC deaminase expressing endophyte Pseudomonasspp. Enhances NaCl stress tolerance by reducing stress-related ethylene production, resulting in improved growth, photosynthetic performance, and ionic balance in tomato plants	Japan	Pseudomonas	Gram Negative	Soil	Pot	Leaf area	no-stress	-0.00317938	0.00288126
71	Win et al	2018	The ACC deaminase expressing endophyte Pseudomonasspp. Enhances NaCl stress tolerance by reducing stress-related ethylene production, resulting in improved growth, photosynthetic performance, and ionic balance in tomato plants	Japan	Pseudomonas	Gram Negative	Soil	Pot	Shoot length	no-stress	0.0524465	0.00789732
71	Win et al	2018	The ACC deaminase expressing endophyte Pseudomonasspp. Enhances NaCl stress tolerance by reducing stress-related ethylene production, resulting in improved growth, photosynthetic performance, and ionic balance in tomato plants	Japan	Pseudomonas	Gram Negative	Soil	Pot	Shoot fresh biomass	no-stress	-0.0514933	0.00410335
71	Win et al	2018	The ACC deaminase expressing endophyte Pseudomonasspp. Enhances NaCl stress tolerance by reducing stress-related ethylene production, resulting in improved growth, photosynthetic performance, and ionic balance in tomato plants	Japan	Pseudomonas	Gram Negative	Soil	Pot	Root fresh biomass	no-stress	0.167054	0.00927429
71	Win et al	2018	The ACC deaminase expressing endophyte Pseudomonasspp. Enhances NaCl stress tolerance by reducing stress-related ethylene production, resulting in improved growth, photosynthetic performance, and ionic balance in tomato plants	Japan	Pseudomonas	Gram Negative	Soil	Pot	Shoot dry biomass	no-stress	0.149532	0.0140557
71	Win et al	2018	The ACC deaminase expressing endophyte Pseudomonasspp. Enhances NaCl stress tolerance by reducing stress-related ethylene production, resulting in improved growth, photosynthetic performance, and ionic balance in tomato plants	Japan	Pseudomonas	Gram Negative	Soil	Pot	Total fresh biomass	no-stress	0.0976385	0.0100339
71	Win et al	2018	The ACC deaminase expressing endophyte Pseudomonasspp. Enhances NaCl stress tolerance by reducing stress-related ethylene production, resulting in improved growth, photosynthetic performance, and ionic balance in tomato plants	Japan	Pseudomonas	Gram Negative	Soil	Pot	Stomatal conductance	no-stress	0	0.00188889
71	Win et al	2018	The ACC deaminase expressing endophyte Pseudomonasspp. Enhances NaCl stress tolerance by reducing stress-related ethylene production, resulting in improved growth, photosynthetic performance, and ionic balance in tomato plants	Japan	Pseudomonas	Gram Negative	Soil	Pot	Relative water content (RWC)	no-stress	0.0538167	0.00300949
71	Win et al	2018	The ACC deaminase expressing endophyte Pseudomonasspp. Enhances NaCl stress tolerance by reducing stress-related ethylene production, resulting in improved growth, photosynthetic performance, and ionic balance in tomato plants	Japan	Pseudomonas	Gram Negative	Soil	Pot	Total Chlorophyll	no-stress	0.053346	0.000832112
72	Win et al	2018	The ACC deaminase expressing endophyte Pseudomonasspp. Enhances NaCl stress tolerance by reducing stress-related ethylene production, resulting in improved growth, photosynthetic performance, and ionic balance in tomato plants	Japan	Pseudomonas	Gram Negative	Soil	Pot	Leaf area	no-stress	-0.0142802	0.000819636
72	Win et al	2018	The ACC deaminase expressing endophyte Pseudomonasspp. Enhances NaCl stress tolerance by reducing stress-related ethylene production, resulting in improved growth, photosynthetic performance, and ionic balance in tomato plants	Japan	Pseudomonas	Gram Negative	Soil	Pot	Shoot length	no-stress	0.129678	0.00528284
72	Win et al	2018	The ACC deaminase expressing endophyte Pseudomonasspp. Enhances NaCl stress tolerance by reducing stress-related ethylene production, resulting in improved growth, photosynthetic performance, and ionic balance in tomato plants	Japan	Pseudomonas	Gram Negative	Soil	Pot	Shoot fresh biomass	no-stress	0.0969267	0.0033942
72	Win et al	2018	The ACC deaminase expressing endophyte Pseudomonasspp. Enhances NaCl stress tolerance by reducing stress-related ethylene production, resulting in improved growth, photosynthetic performance, and ionic balance in tomato plants	Japan	Pseudomonas	Gram Negative	Soil	Pot	Root fresh biomass	no-stress	0.11441	0.00894904
72	Win et al	2018	The ACC deaminase expressing endophyte Pseudomonasspp. Enhances NaCl stress tolerance by reducing stress-related ethylene production, resulting in improved growth, photosynthetic performance, and ionic balance in tomato plants	Japan	Pseudomonas	Gram Negative	Soil	Pot	Shoot dry biomass	no-stress	0.149532	0.0157533
72	Win et al	2018	The ACC deaminase expressing endophyte Pseudomonasspp. Enhances NaCl stress tolerance by reducing stress-related ethylene production, resulting in improved growth, photosynthetic performance, and ionic balance in tomato plants	Japan	Pseudomonas	Gram Negative	Soil	Pot	Total fresh biomass	no-stress	0.131928	0.00725866
72	Win et al	2018	The ACC deaminase expressing endophyte Pseudomonasspp. Enhances NaCl stress tolerance by reducing stress-related ethylene production, resulting in improved growth, photosynthetic performance, and ionic balance in tomato plants	Japan	Pseudomonas	Gram Negative	Soil	Pot	Photosynthetic rate	no-stress	0.0194076	0.00232126
72	Win et al	2018	The ACC deaminase expressing endophyte Pseudomonasspp. Enhances NaCl stress tolerance by reducing stress-related ethylene production, resulting in improved growth, photosynthetic performance, and ionic balance in tomato plants	Japan	Pseudomonas	Gram Negative	Soil	Pot	Stomatal conductance	no-stress	0	0.00277778
72	Win et al	2018	The ACC deaminase expressing endophyte Pseudomonasspp. Enhances NaCl stress tolerance by reducing stress-related ethylene production, resulting in improved growth, photosynthetic performance, and ionic balance in tomato plants	Japan	Pseudomonas	Gram Negative	Soil	Pot	Relative water content (RWC)	no-stress	-0.0165652	0.000384252
72	Win et al	2018	The ACC deaminase expressing endophyte Pseudomonasspp. Enhances NaCl stress tolerance by reducing stress-related ethylene production, resulting in improved growth, photosynthetic performance, and ionic balance in tomato plants	Japan	Pseudomonas	Gram Negative	Soil	Pot	Total Chlorophyll	no-stress	0.0592318	0.000697115
73	Xiong et al	2020	Root exudates-driven rhizosphere recruitment of the plant growth promoting rhizobacterium Bacillusflexus KLBMP 4941 and its growthpromoting effect on the coastal halophyte Limonium sinense under salt stress	China	Bacillus	Gram Positive	Soil	Pot	Root length	no-stress	-2.11982	0.0033015
73	Xiong et al	2020	Root exudates-driven rhizosphere recruitment of the plant growth promoting rhizobacterium Bacillusflexus KLBMP 4941 and its growthpromoting effect on the coastal halophyte Limonium sinense under salt stress	China	Bacillus	Gram Positive	Soil	Pot	Shoot length	no-stress	0.16977	0.00342748
73	Xiong et al	2020	Root exudates-driven rhizosphere recruitment of the plant growth promoting rhizobacterium Bacillusflexus KLBMP 4941 and its growthpromoting effect on the coastal halophyte Limonium sinense under salt stress	China	Bacillus	Gram Positive	Soil	Pot	Total fresh biomass	no-stress	0.43484	0.00362286
73	Xiong et al	2020	Root exudates-driven rhizosphere recruitment of the plant growth promoting rhizobacterium Bacillusflexus KLBMP 4941 and its growthpromoting effect on the coastal halophyte Limonium sinense under salt stress	China	Bacillus	Gram Positive	Soil	Pot	Total Chlorophyll	no-stress	0.151332	0.00702313
73	Xiong et al	2020	Root exudates-driven rhizosphere recruitment of the plant growth promoting rhizobacterium Bacillusflexus KLBMP 4941 and its growthpromoting effect on the coastal halophyte Limonium sinense under salt stress	China	Bacillus	Gram Positive	Soil	Pot	Proline content	no-stress	0.796896	0.0232259
73	Xiong et al	2020	Root exudates-driven rhizosphere recruitment of the plant growth promoting rhizobacterium Bacillusflexus KLBMP 4941 and its growthpromoting effect on the coastal halophyte Limonium sinense under salt stress	China	Bacillus	Gram Positive	Soil	Pot	Peroxidase (POD) activity	no-stress	0.051127	0.00816057
73	Xiong et al	2020	Root exudates-driven rhizosphere recruitment of the plant growth promoting rhizobacterium Bacillusflexus KLBMP 4941 and its growthpromoting effect on the coastal halophyte Limonium sinense under salt stress	China	Bacillus	Gram Positive	Soil	Pot	Catalase (CAT) activity	no-stress	0.944946	0.105269
73	Xiong et al	2020	Root exudates-driven rhizosphere recruitment of the plant growth promoting rhizobacterium Bacillusflexus KLBMP 4941 and its growthpromoting effect on the coastal halophyte Limonium sinense under salt stress	China	Bacillus	Gram Positive	Soil	Pot	Superoxide dismutase (SOD) activity	no-stress	0.727194	0.0503536
74	Yang et al	2020	Burkholderia phytofirmans PsJN stimulate growth and yield of quinoa under salinity stress	Denmark	Burkholderia	Gram Negative	Seed	Pot	Shoot length	no-stress	-0.00356176	0.000320801
74	Yang et al	2020	Burkholderia phytofirmans PsJN stimulate growth and yield of quinoa under salinity stress	Denmark	Burkholderia	Gram Negative	Seed	Pot	Shoot fresh biomass	no-stress	0.161491	0.0032035
74	Yang et al	2020	Burkholderia phytofirmans PsJN stimulate growth and yield of quinoa under salinity stress	Denmark	Burkholderia	Gram Negative	Seed	Pot	Photosynthetic rate	no-stress	0.057546	0.000966404
74	Yang et al	2020	Burkholderia phytofirmans PsJN stimulate growth and yield of quinoa under salinity stress	Denmark	Burkholderia	Gram Negative	Seed	Pot	Stomatal conductance	no-stress	0.0954629	0.00348808
74	Yang et al	2020	Burkholderia phytofirmans PsJN stimulate growth and yield of quinoa under salinity stress	Denmark	Burkholderia	Gram Negative	Seed	Pot	Relative water content (RWC)	no-stress	0.0517614	0.00142839
74	Yang et al	2020	Burkholderia phytofirmans PsJN stimulate growth and yield of quinoa under salinity stress	Denmark	Burkholderia	Gram Negative	Seed	Pot	Leaf Na+	no-stress	-0.0273116	0.038645
74	Yang et al	2020	Burkholderia phytofirmans PsJN stimulate growth and yield of quinoa under salinity stress	Denmark	Burkholderia	Gram Negative	Seed	Pot	Leaf K+	no-stress	-0.0394278	0.0102084
74	Yang et al	2020	Burkholderia phytofirmans PsJN stimulate growth and yield of quinoa under salinity stress	Denmark	Burkholderia	Gram Negative	Seed	Pot	Abscisic acid	no-stress	-0.218443	0.124654
74	Yang et al	2020	Burkholderia phytofirmans PsJN stimulate growth and yield of quinoa under salinity stress	Denmark	Burkholderia	Gram Negative	Seed	Pot	Catalase (CAT) activity	no-stress	0.405465	0.005
74	Yang et al	2020	Burkholderia phytofirmans PsJN stimulate growth and yield of quinoa under salinity stress	Denmark	Burkholderia	Gram Negative	Seed	Pot	Peroxidase (POD) activity	no-stress	-0.693147	0.005
74	Yang et al	2020	Burkholderia phytofirmans PsJN stimulate growth and yield of quinoa under salinity stress	Denmark	Burkholderia	Gram Negative	Seed	Pot	Superoxide dismutase (SOD) activity	no-stress	-0.0259755	0.0603773
75	Yang et al	2016	Enhancing salt tolerance in quinoa by halotolerant bacterial inoculation	Denmark	Enterobacter	Gram Negative	Seed	Pot	Shoot length	no-stress	-0.00570615	0.000961928
75	Yang et al	2016	Enhancing salt tolerance in quinoa by halotolerant bacterial inoculation	Denmark	Enterobacter	Gram Negative	Seed	Pot	Shoot fresh biomass	no-stress	0.145653	0.00474415
75	Yang et al	2016	Enhancing salt tolerance in quinoa by halotolerant bacterial inoculation	Denmark	Enterobacter	Gram Negative	Seed	Pot	Photosynthetic rate	no-stress	0.245802	6.84093e-05
75	Yang et al	2016	Enhancing salt tolerance in quinoa by halotolerant bacterial inoculation	Denmark	Enterobacter	Gram Negative	Seed	Pot	Stomatal conductance	no-stress	0.331476	0.0227386
75	Yang et al	2016	Enhancing salt tolerance in quinoa by halotolerant bacterial inoculation	Denmark	Enterobacter	Gram Negative	Seed	Pot	Total Chlorophyll	no-stress	0.167735	0.00576668
75	Yang et al	2016	Enhancing salt tolerance in quinoa by halotolerant bacterial inoculation	Denmark	Enterobacter	Gram Negative	Seed	Pot	Abscisic acid	no-stress	-0.0151409	0.166949
75	Yang et al	2016	Enhancing salt tolerance in quinoa by halotolerant bacterial inoculation	Denmark	Enterobacter	Gram Negative	Seed	Pot	Relative water content (RWC)	no-stress	0.0460953	0.000658561
75	Yang et al	2016	Enhancing salt tolerance in quinoa by halotolerant bacterial inoculation	Denmark	Enterobacter	Gram Negative	Seed	Pot	Leaf Na+	no-stress	-0.155311	0.005
75	Yang et al	2016	Enhancing salt tolerance in quinoa by halotolerant bacterial inoculation	Denmark	Enterobacter	Gram Negative	Seed	Pot	Leaf K+	no-stress	-0.0559371	0.0107769
76	Yang et al	2016	Enhancing salt tolerance in quinoa by halotolerant bacterial inoculation	Denmark	Bacillus	Gram Positive	Seed	Pot	Shoot length	no-stress	0.0120185	0.000383089
76	Yang et al	2016	Enhancing salt tolerance in quinoa by halotolerant bacterial inoculation	Denmark	Bacillus	Gram Positive	Seed	Pot	Shoot fresh biomass	no-stress	0.14866	0.00507621
76	Yang et al	2016	Enhancing salt tolerance in quinoa by halotolerant bacterial inoculation	Denmark	Bacillus	Gram Positive	Seed	Pot	Photosynthetic rate	no-stress	0.144431	0.00176857
76	Yang et al	2016	Enhancing salt tolerance in quinoa by halotolerant bacterial inoculation	Denmark	Bacillus	Gram Positive	Seed	Pot	Stomatal conductance	no-stress	0.174472	0.0219273
76	Yang et al	2016	Enhancing salt tolerance in quinoa by halotolerant bacterial inoculation	Denmark	Bacillus	Gram Positive	Seed	Pot	Total Chlorophyll	no-stress	0.233785	0.00439317
76	Yang et al	2016	Enhancing salt tolerance in quinoa by halotolerant bacterial inoculation	Denmark	Bacillus	Gram Positive	Seed	Pot	Relative water content (RWC)	no-stress	0.0638895	0.000700493
76	Yang et al	2016	Enhancing salt tolerance in quinoa by halotolerant bacterial inoculation	Denmark	Bacillus	Gram Positive	Seed	Pot	Leaf Na+	no-stress	-0.178616	0.0042313
76	Yang et al	2016	Enhancing salt tolerance in quinoa by halotolerant bacterial inoculation	Denmark	Bacillus	Gram Positive	Seed	Pot	Leaf K+	no-stress	-0.0210234	0.011166
77	Yoolong et al	2019	Modulation of salt tolerance in Thai jasmine rice (Oryza sativa L. cv. KDML105) by Streptomyces venezuelae ATCC 10712 expressing ACC deaminase	Thailand	Streptomyces	Gram Positive	Seedling	Hydroponic	Shoot length	no-stress	0.157411	0.00141922
77	Yoolong et al	2019	Modulation of salt tolerance in Thai jasmine rice (Oryza sativa L. cv. KDML105) by Streptomyces venezuelae ATCC 10712 expressing ACC deaminase	Thailand	Streptomyces	Gram Positive	Seedling	Hydroponic	Root length	no-stress	0.0810443	0.00184582
77	Yoolong et al	2019	Modulation of salt tolerance in Thai jasmine rice (Oryza sativa L. cv. KDML105) by Streptomyces venezuelae ATCC 10712 expressing ACC deaminase	Thailand	Streptomyces	Gram Positive	Seedling	Hydroponic	Shoot fresh biomass	no-stress	0.387116	0.00211554
77	Yoolong et al	2019	Modulation of salt tolerance in Thai jasmine rice (Oryza sativa L. cv. KDML105) by Streptomyces venezuelae ATCC 10712 expressing ACC deaminase	Thailand	Streptomyces	Gram Positive	Seedling	Hydroponic	Root fresh biomass	no-stress	0.200671	0.00456612
77	Yoolong et al	2019	Modulation of salt tolerance in Thai jasmine rice (Oryza sativa L. cv. KDML105) by Streptomyces venezuelae ATCC 10712 expressing ACC deaminase	Thailand	Streptomyces	Gram Positive	Seedling	Hydroponic	Shoot dry biomass	no-stress	0.362905	0.00579661
77	Yoolong et al	2019	Modulation of salt tolerance in Thai jasmine rice (Oryza sativa L. cv. KDML105) by Streptomyces venezuelae ATCC 10712 expressing ACC deaminase	Thailand	Streptomyces	Gram Positive	Seedling	Hydroponic	Root dry biomass	no-stress	0.289466	0.0194788
77	Yoolong et al	2019	Modulation of salt tolerance in Thai jasmine rice (Oryza sativa L. cv. KDML105) by Streptomyces venezuelae ATCC 10712 expressing ACC deaminase	Thailand	Streptomyces	Gram Positive	Seedling	Hydroponic	ACC-concentration	no-stress	-0.287682	0.00378072
77	Yoolong et al	2019	Modulation of salt tolerance in Thai jasmine rice (Oryza sativa L. cv. KDML105) by Streptomyces venezuelae ATCC 10712 expressing ACC deaminase	Thailand	Streptomyces	Gram Positive	Seedling	Hydroponic	Total Chlorophyll	no-stress	0.530628	0.0411419
77	Yoolong et al	2019	Modulation of salt tolerance in Thai jasmine rice (Oryza sativa L. cv. KDML105) by Streptomyces venezuelae ATCC 10712 expressing ACC deaminase	Thailand	Streptomyces	Gram Positive	Seedling	Hydroponic	Proline content	no-stress	-0.0650151	0.00591143
77	Yoolong et al	2019	Modulation of salt tolerance in Thai jasmine rice (Oryza sativa L. cv. KDML105) by Streptomyces venezuelae ATCC 10712 expressing ACC deaminase	Thailand	Streptomyces	Gram Positive	Seedling	Hydroponic	Relative water content (RWC)	no-stress	0.0102342	0.000331989
77	Yoolong et al	2019	Modulation of salt tolerance in Thai jasmine rice (Oryza sativa L. cv. KDML105) by Streptomyces venezuelae ATCC 10712 expressing ACC deaminase	Thailand	Streptomyces	Gram Positive	Seedling	Hydroponic	Leaf Na+	no-stress	0.147955	0.00164179
77	Yoolong et al	2019	Modulation of salt tolerance in Thai jasmine rice (Oryza sativa L. cv. KDML105) by Streptomyces venezuelae ATCC 10712 expressing ACC deaminase	Thailand	Streptomyces	Gram Positive	Seedling	Hydroponic	Leaf K+	no-stress	0.289405	0.0207896
77	Yoolong et al	2019	Modulation of salt tolerance in Thai jasmine rice (Oryza sativa L. cv. KDML105) by Streptomyces venezuelae ATCC 10712 expressing ACC deaminase	Thailand	Streptomyces	Gram Positive	Seedling	Hydroponic	Malondialdehyde (MDA) content	no-stress	-0.044737	0.0054657
1	Abd_Allah et al	2017	Endophytic bacterium Bacillussubtilis (BERA 71) improves salt tolerance in chickpea plants by regulating the plant defense mechanisms	Saudi Arabia	Bacillus	Gram Positive	Seed	Pot	Root dry biomass	salinity-stress	0.619039	0.000440768
1	Abd_Allah et al	2017	Endophytic bacterium Bacillussubtilis (BERA 71) improves salt tolerance in chickpea plants by regulating the plant defense mechanisms	Saudi Arabia	Bacillus	Gram Positive	Seed	Pot	Shoot dry biomass	salinity-stress	0.325422	0.00628607
1	Abd_Allah et al	2017	Endophytic bacterium Bacillussubtilis (BERA 71) improves salt tolerance in chickpea plants by regulating the plant defense mechanisms	Saudi Arabia	Bacillus	Gram Positive	Seed	Pot	Leaf Na+	salinity-stress	-0.589607	0.0010104
1	Abd_Allah et al	2017	Endophytic bacterium Bacillussubtilis (BERA 71) improves salt tolerance in chickpea plants by regulating the plant defense mechanisms	Saudi Arabia	Bacillus	Gram Positive	Seed	Pot	Leaf K+	salinity-stress	0.574088	0.000803027
1	Abd_Allah et al	2017	Endophytic bacterium Bacillussubtilis (BERA 71) improves salt tolerance in chickpea plants by regulating the plant defense mechanisms	Saudi Arabia	Bacillus	Gram Positive	Seed	Pot	Chlorophyll-a	salinity-stress	0.190518	0.000256539
1	Abd_Allah et al	2017	Endophytic bacterium Bacillussubtilis (BERA 71) improves salt tolerance in chickpea plants by regulating the plant defense mechanisms	Saudi Arabia	Bacillus	Gram Positive	Seed	Pot	Chlorophyll-b	salinity-stress	0.417735	0.00196663
1	Abd_Allah et al	2017	Endophytic bacterium Bacillussubtilis (BERA 71) improves salt tolerance in chickpea plants by regulating the plant defense mechanisms	Saudi Arabia	Bacillus	Gram Positive	Seed	Pot	Carotenoids	salinity-stress	0.218689	0.000812705
1	Abd_Allah et al	2017	Endophytic bacterium Bacillussubtilis (BERA 71) improves salt tolerance in chickpea plants by regulating the plant defense mechanisms	Saudi Arabia	Bacillus	Gram Positive	Seed	Pot	Proline content	salinity-stress	-0.385431	0.00424352
1	Abd_Allah et al	2017	Endophytic bacterium Bacillussubtilis (BERA 71) improves salt tolerance in chickpea plants by regulating the plant defense mechanisms	Saudi Arabia	Bacillus	Gram Positive	Seed	Pot	Superoxide dismutase (SOD) activity	salinity-stress	0.0598751	0.00500795
1	Abd_Allah et al	2017	Endophytic bacterium Bacillussubtilis (BERA 71) improves salt tolerance in chickpea plants by regulating the plant defense mechanisms	Saudi Arabia	Bacillus	Gram Positive	Seed	Pot	Catalase (CAT) activity	salinity-stress	0.462743	0.00679605
1	Abd_Allah et al	2017	Endophytic bacterium Bacillussubtilis (BERA 71) improves salt tolerance in chickpea plants by regulating the plant defense mechanisms	Saudi Arabia	Bacillus	Gram Positive	Seed	Pot	Peroxidase (POD) activity	salinity-stress	0.167664	0.00540357
1	Abd_Allah et al	2017	Endophytic bacterium Bacillussubtilis (BERA 71) improves salt tolerance in chickpea plants by regulating the plant defense mechanisms	Saudi Arabia	Bacillus	Gram Positive	Seed	Pot	Glutathione reductase	salinity-stress	0.160221	0.00472001
1	Abd_Allah et al	2017	Endophytic bacterium Bacillussubtilis (BERA 71) improves salt tolerance in chickpea plants by regulating the plant defense mechanisms	Saudi Arabia	Bacillus	Gram Positive	Seed	Pot	Photosynthetic rate	salinity-stress	0.236047	0.00014736
2	Afridi et al	2019	Induction of tolerance to salinity in wheat genotypes by plant growth promoting endophytes: Involvement of ACC deaminase and antioxidant enzymes	Pakistan	Kocuria	Gram Positive	Seed	Pot	Shoot length	salinity-stress	0.222482	0.000110838
2	Afridi et al	2019	Induction of tolerance to salinity in wheat genotypes by plant growth promoting endophytes: Involvement of ACC deaminase and antioxidant enzymes	Pakistan	Kocuria	Gram Positive	Seed	Pot	Root length	salinity-stress	0.0290151	0.000589803
2	Afridi et al	2019	Induction of tolerance to salinity in wheat genotypes by plant growth promoting endophytes: Involvement of ACC deaminase and antioxidant enzymes	Pakistan	Kocuria	Gram Positive	Seed	Pot	Total fresh biomass	salinity-stress	0.385154	0.00102471
2	Afridi et al	2019	Induction of tolerance to salinity in wheat genotypes by plant growth promoting endophytes: Involvement of ACC deaminase and antioxidant enzymes	Pakistan	Kocuria	Gram Positive	Seed	Pot	Total dry biomass	salinity-stress	0.430783	0.142806
2	Afridi et al	2019	Induction of tolerance to salinity in wheat genotypes by plant growth promoting endophytes: Involvement of ACC deaminase and antioxidant enzymes	Pakistan	Kocuria	Gram Positive	Seed	Pot	Total Chlorophyll	salinity-stress	0.0438203	0.000231177
2	Afridi et al	2019	Induction of tolerance to salinity in wheat genotypes by plant growth promoting endophytes: Involvement of ACC deaminase and antioxidant enzymes	Pakistan	Kocuria	Gram Positive	Seed	Pot	Relative water content (RWC)	salinity-stress	-0.130605	3.16991e-05
2	Afridi et al	2019	Induction of tolerance to salinity in wheat genotypes by plant growth promoting endophytes: Involvement of ACC deaminase and antioxidant enzymes	Pakistan	Kocuria	Gram Positive	Seed	Pot	Peroxidase (POD) activity	salinity-stress	0.364643	0.013478
2	Afridi et al	2019	Induction of tolerance to salinity in wheat genotypes by plant growth promoting endophytes: Involvement of ACC deaminase and antioxidant enzymes	Pakistan	Kocuria	Gram Positive	Seed	Pot	Superoxide dismutase (SOD) activity	salinity-stress	0.487585	0.0146764
2	Afridi et al	2019	Induction of tolerance to salinity in wheat genotypes by plant growth promoting endophytes: Involvement of ACC deaminase and antioxidant enzymes	Pakistan	Kocuria	Gram Positive	Seed	Pot	Catalase (CAT) activity	salinity-stress	0.0591889	0.00166667
2	Afridi et al	2019	Induction of tolerance to salinity in wheat genotypes by plant growth promoting endophytes: Involvement of ACC deaminase and antioxidant enzymes	Pakistan	Kocuria	Gram Positive	Seed	Pot	Proline content	salinity-stress	0.182427	0.00784365
2	Afridi et al	2019	Induction of tolerance to salinity in wheat genotypes by plant growth promoting endophytes: Involvement of ACC deaminase and antioxidant enzymes	Pakistan	Kocuria	Gram Positive	Seed	Pot	Leaf Na+	salinity-stress	-0.0369435	0.000996239
2	Afridi et al	2019	Induction of tolerance to salinity in wheat genotypes by plant growth promoting endophytes: Involvement of ACC deaminase and antioxidant enzymes	Pakistan	Kocuria	Gram Positive	Seed	Pot	Leaf K+	salinity-stress	0.0354304	0.000270973
2	Afridi et al	2019	Induction of tolerance to salinity in wheat genotypes by plant growth promoting endophytes: Involvement of ACC deaminase and antioxidant enzymes	Pakistan	Kocuria	Gram Positive	Seed	Pot	Shoot Ca2+	salinity-stress	0.00649353	0.000144276
2	Afridi et al	2019	Induction of tolerance to salinity in wheat genotypes by plant growth promoting endophytes: Involvement of ACC deaminase and antioxidant enzymes	Pakistan	Kocuria	Gram Positive	Seed	Pot	Shoot Mg2+	salinity-stress	0.0879301	0.000146647
3	Afridi et al	2019	Induction of tolerance to salinity in wheat genotypes by plant growth promoting endophytes: Involvement of ACC deaminase and antioxidant enzymes	Pakistan	Kocuria	Gram Positive	Seed	Pot	Shoot length	salinity-stress	0.00775866	0.00036262
3	Afridi et al	2019	Induction of tolerance to salinity in wheat genotypes by plant growth promoting endophytes: Involvement of ACC deaminase and antioxidant enzymes	Pakistan	Kocuria	Gram Positive	Seed	Pot	Root length	salinity-stress	0.10668	0.000293445
3	Afridi et al	2019	Induction of tolerance to salinity in wheat genotypes by plant growth promoting endophytes: Involvement of ACC deaminase and antioxidant enzymes	Pakistan	Kocuria	Gram Positive	Seed	Pot	Total fresh biomass	salinity-stress	0.511734	0.00294303
3	Afridi et al	2019	Induction of tolerance to salinity in wheat genotypes by plant growth promoting endophytes: Involvement of ACC deaminase and antioxidant enzymes	Pakistan	Kocuria	Gram Positive	Seed	Pot	Total dry biomass	salinity-stress	0	42.7037
3	Afridi et al	2019	Induction of tolerance to salinity in wheat genotypes by plant growth promoting endophytes: Involvement of ACC deaminase and antioxidant enzymes	Pakistan	Kocuria	Gram Positive	Seed	Pot	Total Chlorophyll	salinity-stress	0.162853	0.000207821
3	Afridi et al	2019	Induction of tolerance to salinity in wheat genotypes by plant growth promoting endophytes: Involvement of ACC deaminase and antioxidant enzymes	Pakistan	Kocuria	Gram Positive	Seed	Pot	Relative water content (RWC)	salinity-stress	0.0561568	0.000165216
3	Afridi et al	2019	Induction of tolerance to salinity in wheat genotypes by plant growth promoting endophytes: Involvement of ACC deaminase and antioxidant enzymes	Pakistan	Kocuria	Gram Positive	Seed	Pot	Peroxidase (POD) activity	salinity-stress	0.17185	8.90178e-05
3	Afridi et al	2019	Induction of tolerance to salinity in wheat genotypes by plant growth promoting endophytes: Involvement of ACC deaminase and antioxidant enzymes	Pakistan	Kocuria	Gram Positive	Seed	Pot	Superoxide dismutase (SOD) activity	salinity-stress	0.284629	0.0557813
3	Afridi et al	2019	Induction of tolerance to salinity in wheat genotypes by plant growth promoting endophytes: Involvement of ACC deaminase and antioxidant enzymes	Pakistan	Kocuria	Gram Positive	Seed	Pot	Catalase (CAT) activity	salinity-stress	0.0506437	0.00166667
3	Afridi et al	2019	Induction of tolerance to salinity in wheat genotypes by plant growth promoting endophytes: Involvement of ACC deaminase and antioxidant enzymes	Pakistan	Kocuria	Gram Positive	Seed	Pot	Proline content	salinity-stress	0.328173	0.000977127
3	Afridi et al	2019	Induction of tolerance to salinity in wheat genotypes by plant growth promoting endophytes: Involvement of ACC deaminase and antioxidant enzymes	Pakistan	Kocuria	Gram Positive	Seed	Pot	Leaf Na+	salinity-stress	-0.0314987	4.13642e-05
3	Afridi et al	2019	Induction of tolerance to salinity in wheat genotypes by plant growth promoting endophytes: Involvement of ACC deaminase and antioxidant enzymes	Pakistan	Kocuria	Gram Positive	Seed	Pot	Leaf K+	salinity-stress	0.0226914	0.000252272
3	Afridi et al	2019	Induction of tolerance to salinity in wheat genotypes by plant growth promoting endophytes: Involvement of ACC deaminase and antioxidant enzymes	Pakistan	Kocuria	Gram Positive	Seed	Pot	Shoot Ca2+	salinity-stress	0.00653597	0.000160828
3	Afridi et al	2019	Induction of tolerance to salinity in wheat genotypes by plant growth promoting endophytes: Involvement of ACC deaminase and antioxidant enzymes	Pakistan	Kocuria	Gram Positive	Seed	Pot	Shoot Mg2+	salinity-stress	0.0548584	0.000464549
4	Afridi et al	2019	Induction of tolerance to salinity in wheat genotypes by plant growth promoting endophytes: Involvement of ACC deaminase and antioxidant enzymes	Pakistan	Cronobacter	Gram Negative	Seed	Pot	Shoot length	salinity-stress	0.385045	0.000170214
4	Afridi et al	2019	Induction of tolerance to salinity in wheat genotypes by plant growth promoting endophytes: Involvement of ACC deaminase and antioxidant enzymes	Pakistan	Cronobacter	Gram Negative	Seed	Pot	Root length	salinity-stress	0.288888	6.9885e-05
4	Afridi et al	2019	Induction of tolerance to salinity in wheat genotypes by plant growth promoting endophytes: Involvement of ACC deaminase and antioxidant enzymes	Pakistan	Cronobacter	Gram Negative	Seed	Pot	Total fresh biomass	salinity-stress	0.828066	0.000457422
4	Afridi et al	2019	Induction of tolerance to salinity in wheat genotypes by plant growth promoting endophytes: Involvement of ACC deaminase and antioxidant enzymes	Pakistan	Cronobacter	Gram Negative	Seed	Pot	Total dry biomass	salinity-stress	0.767255	0.00367307
4	Afridi et al	2019	Induction of tolerance to salinity in wheat genotypes by plant growth promoting endophytes: Involvement of ACC deaminase and antioxidant enzymes	Pakistan	Cronobacter	Gram Negative	Seed	Pot	Total Chlorophyll	salinity-stress	0.195772	0.000139703
4	Afridi et al	2019	Induction of tolerance to salinity in wheat genotypes by plant growth promoting endophytes: Involvement of ACC deaminase and antioxidant enzymes	Pakistan	Cronobacter	Gram Negative	Seed	Pot	Relative water content (RWC)	salinity-stress	0.088097	4.75464e-05
4	Afridi et al	2019	Induction of tolerance to salinity in wheat genotypes by plant growth promoting endophytes: Involvement of ACC deaminase and antioxidant enzymes	Pakistan	Cronobacter	Gram Negative	Seed	Pot	Peroxidase (POD) activity	salinity-stress	0.29267	0.0135004
4	Afridi et al	2019	Induction of tolerance to salinity in wheat genotypes by plant growth promoting endophytes: Involvement of ACC deaminase and antioxidant enzymes	Pakistan	Cronobacter	Gram Negative	Seed	Pot	Superoxide dismutase (SOD) activity	salinity-stress	0.432133	0.0141857
4	Afridi et al	2019	Induction of tolerance to salinity in wheat genotypes by plant growth promoting endophytes: Involvement of ACC deaminase and antioxidant enzymes	Pakistan	Cronobacter	Gram Negative	Seed	Pot	Catalase (CAT) activity	salinity-stress	0.157629	0.000869502
4	Afridi et al	2019	Induction of tolerance to salinity in wheat genotypes by plant growth promoting endophytes: Involvement of ACC deaminase and antioxidant enzymes	Pakistan	Cronobacter	Gram Negative	Seed	Pot	Proline content	salinity-stress	0.511016	0.000511193
4	Afridi et al	2019	Induction of tolerance to salinity in wheat genotypes by plant growth promoting endophytes: Involvement of ACC deaminase and antioxidant enzymes	Pakistan	Cronobacter	Gram Negative	Seed	Pot	Leaf Na+	salinity-stress	-0.0669594	0.00107868
4	Afridi et al	2019	Induction of tolerance to salinity in wheat genotypes by plant growth promoting endophytes: Involvement of ACC deaminase and antioxidant enzymes	Pakistan	Cronobacter	Gram Negative	Seed	Pot	Leaf K+	salinity-stress	0.0417396	0.000110073
4	Afridi et al	2019	Induction of tolerance to salinity in wheat genotypes by plant growth promoting endophytes: Involvement of ACC deaminase and antioxidant enzymes	Pakistan	Cronobacter	Gram Negative	Seed	Pot	Shoot Ca2+	salinity-stress	0.0257249	0.000303418
4	Afridi et al	2019	Induction of tolerance to salinity in wheat genotypes by plant growth promoting endophytes: Involvement of ACC deaminase and antioxidant enzymes	Pakistan	Cronobacter	Gram Negative	Seed	Pot	Shoot Mg2+	salinity-stress	0.101308	0.000410647
5	Afridi et al	2019	Induction of tolerance to salinity in wheat genotypes by plant growth promoting endophytes: Involvement of ACC deaminase and antioxidant enzymes	Pakistan	Cronobacter	Gram Negative	Seed	Pot	Shoot length	salinity-stress	0.330769	0.000393748
5	Afridi et al	2019	Induction of tolerance to salinity in wheat genotypes by plant growth promoting endophytes: Involvement of ACC deaminase and antioxidant enzymes	Pakistan	Cronobacter	Gram Negative	Seed	Pot	Root length	salinity-stress	0.257028	0.000740168
5	Afridi et al	2019	Induction of tolerance to salinity in wheat genotypes by plant growth promoting endophytes: Involvement of ACC deaminase and antioxidant enzymes	Pakistan	Cronobacter	Gram Negative	Seed	Pot	Total fresh biomass	salinity-stress	0.946732	0.00490232
5	Afridi et al	2019	Induction of tolerance to salinity in wheat genotypes by plant growth promoting endophytes: Involvement of ACC deaminase and antioxidant enzymes	Pakistan	Cronobacter	Gram Negative	Seed	Pot	Total dry biomass	salinity-stress	0	44.8148
5	Afridi et al	2019	Induction of tolerance to salinity in wheat genotypes by plant growth promoting endophytes: Involvement of ACC deaminase and antioxidant enzymes	Pakistan	Cronobacter	Gram Negative	Seed	Pot	Total Chlorophyll	salinity-stress	0.185014	9.27299e-05
5	Afridi et al	2019	Induction of tolerance to salinity in wheat genotypes by plant growth promoting endophytes: Involvement of ACC deaminase and antioxidant enzymes	Pakistan	Cronobacter	Gram Negative	Seed	Pot	Relative water content (RWC)	salinity-stress	0.0901128	6.06461e-05
5	Afridi et al	2019	Induction of tolerance to salinity in wheat genotypes by plant growth promoting endophytes: Involvement of ACC deaminase and antioxidant enzymes	Pakistan	Cronobacter	Gram Negative	Seed	Pot	Peroxidase (POD) activity	salinity-stress	0.10661	0.000885417
5	Afridi et al	2019	Induction of tolerance to salinity in wheat genotypes by plant growth promoting endophytes: Involvement of ACC deaminase and antioxidant enzymes	Pakistan	Cronobacter	Gram Negative	Seed	Pot	Superoxide dismutase (SOD) activity	salinity-stress	0.338213	0.0923222
5	Afridi et al	2019	Induction of tolerance to salinity in wheat genotypes by plant growth promoting endophytes: Involvement of ACC deaminase and antioxidant enzymes	Pakistan	Cronobacter	Gram Negative	Seed	Pot	Catalase (CAT) activity	salinity-stress	0.122103	0.00166667
5	Afridi et al	2019	Induction of tolerance to salinity in wheat genotypes by plant growth promoting endophytes: Involvement of ACC deaminase and antioxidant enzymes	Pakistan	Cronobacter	Gram Negative	Seed	Pot	Proline content	salinity-stress	0.413696	0.000232718
5	Afridi et al	2019	Induction of tolerance to salinity in wheat genotypes by plant growth promoting endophytes: Involvement of ACC deaminase and antioxidant enzymes	Pakistan	Cronobacter	Gram Negative	Seed	Pot	Leaf Na+	salinity-stress	-0.0640219	4.2798e-05
5	Afridi et al	2019	Induction of tolerance to salinity in wheat genotypes by plant growth promoting endophytes: Involvement of ACC deaminase and antioxidant enzymes	Pakistan	Cronobacter	Gram Negative	Seed	Pot	Leaf K+	salinity-stress	0.0194811	0.000215156
5	Afridi et al	2019	Induction of tolerance to salinity in wheat genotypes by plant growth promoting endophytes: Involvement of ACC deaminase and antioxidant enzymes	Pakistan	Cronobacter	Gram Negative	Seed	Pot	Shoot Ca2+	salinity-stress	0.0226914	0.000159816
5	Afridi et al	2019	Induction of tolerance to salinity in wheat genotypes by plant growth promoting endophytes: Involvement of ACC deaminase and antioxidant enzymes	Pakistan	Cronobacter	Gram Negative	Seed	Pot	Shoot Mg2+	salinity-stress	0.0794642	0.000528671
6	Al-Garni et al	2019	Plant growth-promoting bacteria and silicon fertilizer enhance plant growth and salinity tolerance in Coriandrum sativum	Saudi Arabia	Burkholderia	Gram Negative	Seedling	Pot	Relative water content (RWC)	salinity-stress	0.16418	0.00041293
6	Al-Garni et al	2019	Plant growth-promoting bacteria and silicon fertilizer enhance plant growth and salinity tolerance in Coriandrum sativum	Saudi Arabia	Burkholderia	Gram Negative	Seedling	Pot	Total Chlorophyll	salinity-stress	0.80781	0.00265625
6	Al-Garni et al	2019	Plant growth-promoting bacteria and silicon fertilizer enhance plant growth and salinity tolerance in Coriandrum sativum	Saudi Arabia	Burkholderia	Gram Negative	Seedling	Pot	Chlorophyll-a	salinity-stress	0.817938	0.00266023
6	Al-Garni et al	2019	Plant growth-promoting bacteria and silicon fertilizer enhance plant growth and salinity tolerance in Coriandrum sativum	Saudi Arabia	Burkholderia	Gram Negative	Seedling	Pot	Chlorophyll-b	salinity-stress	0.890973	0.00512985
6	Al-Garni et al	2019	Plant growth-promoting bacteria and silicon fertilizer enhance plant growth and salinity tolerance in Coriandrum sativum	Saudi Arabia	Burkholderia	Gram Negative	Seedling	Pot	Carotenoids	salinity-stress	0.637577	0.00323046
6	Al-Garni et al	2019	Plant growth-promoting bacteria and silicon fertilizer enhance plant growth and salinity tolerance in Coriandrum sativum	Saudi Arabia	Burkholderia	Gram Negative	Seedling	Pot	Peroxidase (POD) activity	salinity-stress	0.295939	0.00153548
6	Al-Garni et al	2019	Plant growth-promoting bacteria and silicon fertilizer enhance plant growth and salinity tolerance in Coriandrum sativum	Saudi Arabia	Burkholderia	Gram Negative	Seedling	Pot	Shoot fresh biomass	salinity-stress	1.36563	0.00252153
6	Al-Garni et al	2019	Plant growth-promoting bacteria and silicon fertilizer enhance plant growth and salinity tolerance in Coriandrum sativum	Saudi Arabia	Burkholderia	Gram Negative	Seedling	Pot	Shoot dry biomass	salinity-stress	1.44692	0.0164901
6	Al-Garni et al	2019	Plant growth-promoting bacteria and silicon fertilizer enhance plant growth and salinity tolerance in Coriandrum sativum	Saudi Arabia	Burkholderia	Gram Negative	Seedling	Pot	Root fresh biomass	salinity-stress	1.55463	0.0062298
6	Al-Garni et al	2019	Plant growth-promoting bacteria and silicon fertilizer enhance plant growth and salinity tolerance in Coriandrum sativum	Saudi Arabia	Burkholderia	Gram Negative	Seedling	Pot	Root dry biomass	salinity-stress	1.38629	0.265625
7	Al-Garni et al	2019	Plant growth-promoting bacteria and silicon fertilizer enhance plant growth and salinity tolerance in Coriandrum sativum	Saudi Arabia	Burkholderia	Gram Negative	Seedling	Pot	Relative water content (RWC)	salinity-stress	0.0594625	0.0003966
7	Al-Garni et al	2019	Plant growth-promoting bacteria and silicon fertilizer enhance plant growth and salinity tolerance in Coriandrum sativum	Saudi Arabia	Burkholderia	Gram Negative	Seedling	Pot	Total Chlorophyll	salinity-stress	0.579445	0.00252741
7	Al-Garni et al	2019	Plant growth-promoting bacteria and silicon fertilizer enhance plant growth and salinity tolerance in Coriandrum sativum	Saudi Arabia	Burkholderia	Gram Negative	Seedling	Pot	Chlorophyll-a	salinity-stress	0.634498	0.00266023
7	Al-Garni et al	2019	Plant growth-promoting bacteria and silicon fertilizer enhance plant growth and salinity tolerance in Coriandrum sativum	Saudi Arabia	Burkholderia	Gram Negative	Seedling	Pot	Chlorophyll-b	salinity-stress	0.362905	0.00439036
7	Al-Garni et al	2019	Plant growth-promoting bacteria and silicon fertilizer enhance plant growth and salinity tolerance in Coriandrum sativum	Saudi Arabia	Burkholderia	Gram Negative	Seedling	Pot	Carotenoids	salinity-stress	0.563469	0.00167721
7	Al-Garni et al	2019	Plant growth-promoting bacteria and silicon fertilizer enhance plant growth and salinity tolerance in Coriandrum sativum	Saudi Arabia	Burkholderia	Gram Negative	Seedling	Pot	Peroxidase (POD) activity	salinity-stress	0.245344	0.00177311
7	Al-Garni et al	2019	Plant growth-promoting bacteria and silicon fertilizer enhance plant growth and salinity tolerance in Coriandrum sativum	Saudi Arabia	Burkholderia	Gram Negative	Seedling	Pot	Shoot fresh biomass	salinity-stress	0.535962	0.005
7	Al-Garni et al	2019	Plant growth-promoting bacteria and silicon fertilizer enhance plant growth and salinity tolerance in Coriandrum sativum	Saudi Arabia	Burkholderia	Gram Negative	Seedling	Pot	Shoot dry biomass	salinity-stress	0.693147	0.0195312
7	Al-Garni et al	2019	Plant growth-promoting bacteria and silicon fertilizer enhance plant growth and salinity tolerance in Coriandrum sativum	Saudi Arabia	Burkholderia	Gram Negative	Seedling	Pot	Root fresh biomass	salinity-stress	0.757686	0.0200694
7	Al-Garni et al	2019	Plant growth-promoting bacteria and silicon fertilizer enhance plant growth and salinity tolerance in Coriandrum sativum	Saudi Arabia	Burkholderia	Gram Negative	Seedling	Pot	Root dry biomass	salinity-stress	0.693147	0.3125
8	Ali et al	2017	Endophytic bacterial diversity of Avicennia marina helps to confer resistance against salinity stress in Solanum lycopersicum	Oman	Bacillus	Gram Positive	Seedling	Pot	Root fresh biomass	salinity-stress	1.09861	0.029
8	Ali et al	2017	Endophytic bacterial diversity of Avicennia marina helps to confer resistance against salinity stress in Solanum lycopersicum	Oman	Bacillus	Gram Positive	Seedling	Pot	Root length	salinity-stress	-0.0551321	1.30763e-05
8	Ali et al	2017	Endophytic bacterial diversity of Avicennia marina helps to confer resistance against salinity stress in Solanum lycopersicum	Oman	Bacillus	Gram Positive	Seedling	Pot	Shoot fresh biomass	salinity-stress	1.12493	0.000180408
8	Ali et al	2017	Endophytic bacterial diversity of Avicennia marina helps to confer resistance against salinity stress in Solanum lycopersicum	Oman	Bacillus	Gram Positive	Seedling	Pot	Shoot length	salinity-stress	0.236389	1.76862e-05
8	Ali et al	2017	Endophytic bacterial diversity of Avicennia marina helps to confer resistance against salinity stress in Solanum lycopersicum	Oman	Bacillus	Gram Positive	Seedling	Pot	Chlorophyll-a	salinity-stress	1.70416	0.105575
8	Ali et al	2017	Endophytic bacterial diversity of Avicennia marina helps to confer resistance against salinity stress in Solanum lycopersicum	Oman	Bacillus	Gram Positive	Seedling	Pot	Chlorophyll-b	salinity-stress	2.31253	0.385839
8	Ali et al	2017	Endophytic bacterial diversity of Avicennia marina helps to confer resistance against salinity stress in Solanum lycopersicum	Oman	Bacillus	Gram Positive	Seedling	Pot	Total Chlorophyll	salinity-stress	2.30144	0.005
8	Ali et al	2017	Endophytic bacterial diversity of Avicennia marina helps to confer resistance against salinity stress in Solanum lycopersicum	Oman	Bacillus	Gram Positive	Seedling	Pot	Carotenoids	salinity-stress	-1.71227	0.116645
8	Ali et al	2017	Endophytic bacterial diversity of Avicennia marina helps to confer resistance against salinity stress in Solanum lycopersicum	Oman	Bacillus	Gram Positive	Seedling	Pot	Photosynthetic rate	salinity-stress	0	0.00205244
8	Ali et al	2017	Endophytic bacterial diversity of Avicennia marina helps to confer resistance against salinity stress in Solanum lycopersicum	Oman	Bacillus	Gram Positive	Seedling	Pot	Catalase (CAT) activity	salinity-stress	0.3996	0.500936
8	Ali et al	2017	Endophytic bacterial diversity of Avicennia marina helps to confer resistance against salinity stress in Solanum lycopersicum	Oman	Bacillus	Gram Positive	Seedling	Pot	Glutathione reductase	salinity-stress	0	0.0229082
8	Ali et al	2017	Endophytic bacterial diversity of Avicennia marina helps to confer resistance against salinity stress in Solanum lycopersicum	Oman	Bacillus	Gram Positive	Seedling	Pot	Peroxidase (POD) activity	salinity-stress	-0.497362	0.000967963
9	Ali et al	2017	Endophytic bacterial diversity of Avicennia marina helps to confer resistance against salinity stress in Solanum lycopersicum	Oman	Exiguobacterium	Gram Positive	Seedling	Pot	Root fresh biomass	salinity-stress	0.77319	0.0418698
9	Ali et al	2017	Endophytic bacterial diversity of Avicennia marina helps to confer resistance against salinity stress in Solanum lycopersicum	Oman	Exiguobacterium	Gram Positive	Seedling	Pot	Root length	salinity-stress	-0.411229	1.74218e-05
9	Ali et al	2017	Endophytic bacterial diversity of Avicennia marina helps to confer resistance against salinity stress in Solanum lycopersicum	Oman	Exiguobacterium	Gram Positive	Seedling	Pot	Shoot fresh biomass	salinity-stress	1.01523	0.00186132
9	Ali et al	2017	Endophytic bacterial diversity of Avicennia marina helps to confer resistance against salinity stress in Solanum lycopersicum	Oman	Exiguobacterium	Gram Positive	Seedling	Pot	Shoot length	salinity-stress	0.182322	1.98531e-05
9	Ali et al	2017	Endophytic bacterial diversity of Avicennia marina helps to confer resistance against salinity stress in Solanum lycopersicum	Oman	Exiguobacterium	Gram Positive	Seedling	Pot	Chlorophyll-a	salinity-stress	1.81416	0.0767876
9	Ali et al	2017	Endophytic bacterial diversity of Avicennia marina helps to confer resistance against salinity stress in Solanum lycopersicum	Oman	Exiguobacterium	Gram Positive	Seedling	Pot	Chlorophyll-b	salinity-stress	2.60316	0.15132
9	Ali et al	2017	Endophytic bacterial diversity of Avicennia marina helps to confer resistance against salinity stress in Solanum lycopersicum	Oman	Exiguobacterium	Gram Positive	Seedling	Pot	Total Chlorophyll	salinity-stress	2.58987	0.005
9	Ali et al	2017	Endophytic bacterial diversity of Avicennia marina helps to confer resistance against salinity stress in Solanum lycopersicum	Oman	Exiguobacterium	Gram Positive	Seedling	Pot	Carotenoids	salinity-stress	-2.2004	0.0865822
9	Ali et al	2017	Endophytic bacterial diversity of Avicennia marina helps to confer resistance against salinity stress in Solanum lycopersicum	Oman	Exiguobacterium	Gram Positive	Seedling	Pot	Photosynthetic rate	salinity-stress	0.351205	0.00396768
9	Ali et al	2017	Endophytic bacterial diversity of Avicennia marina helps to confer resistance against salinity stress in Solanum lycopersicum	Oman	Exiguobacterium	Gram Positive	Seedling	Pot	Catalase (CAT) activity	salinity-stress	-0.258862	0.226659
9	Ali et al	2017	Endophytic bacterial diversity of Avicennia marina helps to confer resistance against salinity stress in Solanum lycopersicum	Oman	Exiguobacterium	Gram Positive	Seedling	Pot	Glutathione reductase	salinity-stress	-0.336472	0.6425
9	Ali et al	2017	Endophytic bacterial diversity of Avicennia marina helps to confer resistance against salinity stress in Solanum lycopersicum	Oman	Exiguobacterium	Gram Positive	Seedling	Pot	Peroxidase (POD) activity	salinity-stress	-0.664001	0.00876028
10	Ali et al	2014	Amelioration of high salinity stress damage by plant growth-promoting bacterial endophytes that contain ACC deaminase	Canada	Pseudomonas	Gram Negative	Seed	Pot	Shoot fresh biomass	salinity-stress	1.7308	0.005
10	Ali et al	2014	Amelioration of high salinity stress damage by plant growth-promoting bacterial endophytes that contain ACC deaminase	Canada	Pseudomonas	Gram Negative	Seed	Pot	Shoot dry biomass	salinity-stress	0.940007	0.005
10	Ali et al	2014	Amelioration of high salinity stress damage by plant growth-promoting bacterial endophytes that contain ACC deaminase	Canada	Pseudomonas	Gram Negative	Seed	Pot	Leaf Na+	salinity-stress	-0.117631	0.005
10	Ali et al	2014	Amelioration of high salinity stress damage by plant growth-promoting bacterial endophytes that contain ACC deaminase	Canada	Pseudomonas	Gram Negative	Seed	Pot	Total Chlorophyll	salinity-stress	0.751741	0.005
11	Ali et al	2014	Amelioration of high salinity stress damage by plant growth-promoting bacterial endophytes that contain ACC deaminase	Canada	Pseudomonas	Gram Negative	Seed	Pot	Shoot fresh biomass	salinity-stress	1.96982	0.005
11	Ali et al	2014	Amelioration of high salinity stress damage by plant growth-promoting bacterial endophytes that contain ACC deaminase	Canada	Pseudomonas	Gram Negative	Seed	Pot	Shoot dry biomass	salinity-stress	1.47247	0.005
11	Ali et al	2014	Amelioration of high salinity stress damage by plant growth-promoting bacterial endophytes that contain ACC deaminase	Canada	Pseudomonas	Gram Negative	Seed	Pot	Leaf Na+/K+	salinity-stress	-0.168274	0.005
11	Ali et al	2014	Amelioration of high salinity stress damage by plant growth-promoting bacterial endophytes that contain ACC deaminase	Canada	Pseudomonas	Gram Negative	Seed	Pot	Total Chlorophyll	salinity-stress	1.48473	0.005
12	Baek et al	2020	Plant-Growth Promoting Bacillusoryzicola YC7007 Modulates Stress-Response Gene Expression and Provides Protection From Salt Stress	South Korea	Bacillus	Gram Positive	Seedling	In-vitro	Shoot fresh biomass	salinity-stress	0.661753	0.00749231
12	Baek et al	2020	Plant-Growth Promoting Bacillusoryzicola YC7007 Modulates Stress-Response Gene Expression and Provides Protection From Salt Stress	South Korea	Bacillus	Gram Positive	Seedling	In-vitro	Root fresh biomass	salinity-stress	0.765907	0.0270753
12	Baek et al	2020	Plant-Growth Promoting Bacillusoryzicola YC7007 Modulates Stress-Response Gene Expression and Provides Protection From Salt Stress	South Korea	Bacillus	Gram Positive	Seedling	In-vitro	Total Chlorophyll	salinity-stress	0.356675	0.0125
12	Baek et al	2020	Plant-Growth Promoting Bacillusoryzicola YC7007 Modulates Stress-Response Gene Expression and Provides Protection From Salt Stress	South Korea	Bacillus	Gram Positive	Seedling	In-vitro	Malondialdehyde (MDA) content	salinity-stress	-0.99248	0.0120582
12	Baek et al	2020	Plant-Growth Promoting Bacillusoryzicola YC7007 Modulates Stress-Response Gene Expression and Provides Protection From Salt Stress	South Korea	Bacillus	Gram Positive	Seedling	In-vitro	Root Na+	salinity-stress	-0.497666	0.00103886
12	Baek et al	2020	Plant-Growth Promoting Bacillusoryzicola YC7007 Modulates Stress-Response Gene Expression and Provides Protection From Salt Stress	South Korea	Bacillus	Gram Positive	Seedling	In-vitro	Leaf Na+	salinity-stress	-0.231868	0.000253489
13	Baek et al	2020	Plant-Growth Promoting Bacillusoryzicola YC7007 Modulates Stress-Response Gene Expression and Provides Protection From Salt Stress	South Korea	Bacillus	Gram Positive	Seedling	In-vitro	Total fresh biomass	salinity-stress	0.804397	0.077293
14	Baek et al	2020	Plant-Growth Promoting Bacillusoryzicola YC7007 Modulates Stress-Response Gene Expression and Provides Protection From Salt Stress	South Korea	Bacillus	Gram Positive	Seedling	In-vitro	Total fresh biomass	salinity-stress	0.880359	0.284974
15	Barnawal et al	2015	ACC-Deaminase-Producing Endophyte Brachybacterium paraconglomeratum Strain SMR20 Ameliorates Chlorophytum Salinity Stress via Altering Phytohormone Generation	India	Brachybacterium	Gram Positive	Soil	Pot	Root dry biomass	salinity-stress	0.69983	0.0196151
15	Barnawal et al	2015	ACC-Deaminase-Producing Endophyte Brachybacterium paraconglomeratum Strain SMR20 Ameliorates Chlorophytum Salinity Stress via Altering Phytohormone Generation	India	Brachybacterium	Gram Positive	Soil	Pot	Total fresh biomass	salinity-stress	0.444984	0.00603127
15	Barnawal et al	2015	ACC-Deaminase-Producing Endophyte Brachybacterium paraconglomeratum Strain SMR20 Ameliorates Chlorophytum Salinity Stress via Altering Phytohormone Generation	India	Brachybacterium	Gram Positive	Soil	Pot	Root length	salinity-stress	-0.0571584	0.00144977
15	Barnawal et al	2015	ACC-Deaminase-Producing Endophyte Brachybacterium paraconglomeratum Strain SMR20 Ameliorates Chlorophytum Salinity Stress via Altering Phytohormone Generation	India	Brachybacterium	Gram Positive	Soil	Pot	Proline content	salinity-stress	-0.199747	0.00152376
15	Barnawal et al	2015	ACC-Deaminase-Producing Endophyte Brachybacterium paraconglomeratum Strain SMR20 Ameliorates Chlorophytum Salinity Stress via Altering Phytohormone Generation	India	Brachybacterium	Gram Positive	Soil	Pot	Malondialdehyde (MDA) content	salinity-stress	-0.360786	0.0102885
15	Barnawal et al	2015	ACC-Deaminase-Producing Endophyte Brachybacterium paraconglomeratum Strain SMR20 Ameliorates Chlorophytum Salinity Stress via Altering Phytohormone Generation	India	Brachybacterium	Gram Positive	Soil	Pot	Total Chlorophyll	salinity-stress	-0.185553	0.000159296
15	Barnawal et al	2015	ACC-Deaminase-Producing Endophyte Brachybacterium paraconglomeratum Strain SMR20 Ameliorates Chlorophytum Salinity Stress via Altering Phytohormone Generation	India	Brachybacterium	Gram Positive	Soil	Pot	ACC-concentration	salinity-stress	-0.414682	0.00553854
15	Barnawal et al	2015	ACC-Deaminase-Producing Endophyte Brachybacterium paraconglomeratum Strain SMR20 Ameliorates Chlorophytum Salinity Stress via Altering Phytohormone Generation	India	Brachybacterium	Gram Positive	Soil	Pot	Abscisic acid	salinity-stress	-0.313941	0.0033062
15	Barnawal et al	2015	ACC-Deaminase-Producing Endophyte Brachybacterium paraconglomeratum Strain SMR20 Ameliorates Chlorophytum Salinity Stress via Altering Phytohormone Generation	India	Brachybacterium	Gram Positive	Soil	Pot	Leaf Na+	salinity-stress	-0.0800427	0.00191332
15	Barnawal et al	2015	ACC-Deaminase-Producing Endophyte Brachybacterium paraconglomeratum Strain SMR20 Ameliorates Chlorophytum Salinity Stress via Altering Phytohormone Generation	India	Brachybacterium	Gram Positive	Soil	Pot	Leaf K+	salinity-stress	0.0989399	0.00149659
16	Cheng et al	2012	Combined effects of the plant growth-promoting bacterium Pseudomonasputida UW4 and salinity stress on the Brassica napus proteome	Canada	Pseudomonas	Gram Negative	Seed	Hydroponic	Shoot fresh biomass	salinity-stress	-1.54536	0.318136
16	Cheng et al	2012	Combined effects of the plant growth-promoting bacterium Pseudomonasputida UW4 and salinity stress on the Brassica napus proteome	Canada	Pseudomonas	Gram Negative	Seed	Hydroponic	Shoot dry biomass	salinity-stress	0.672094	0.0182618
16	Cheng et al	2012	Combined effects of the plant growth-promoting bacterium Pseudomonasputida UW4 and salinity stress on the Brassica napus proteome	Canada	Pseudomonas	Gram Negative	Seed	Hydroponic	Total Chlorophyll	salinity-stress	0.359374	0.0136908
16	Cheng et al	2012	Combined effects of the plant growth-promoting bacterium Pseudomonasputida UW4 and salinity stress on the Brassica napus proteome	Canada	Pseudomonas	Gram Negative	Seed	Hydroponic	ACC-concentration	salinity-stress	-1.03247	0.00702617
16	Cheng et al	2012	Combined effects of the plant growth-promoting bacterium Pseudomonasputida UW4 and salinity stress on the Brassica napus proteome	Canada	Pseudomonas	Gram Negative	Seed	Hydroponic	Leaf Na+	salinity-stress	2.34805	0.0398373
16	Cheng et al	2012	Combined effects of the plant growth-promoting bacterium Pseudomonasputida UW4 and salinity stress on the Brassica napus proteome	Canada	Pseudomonas	Gram Negative	Seed	Hydroponic	Root Na+	salinity-stress	0.0573847	0.0171526
17	Cheng et al	2016	Effects of 1-aminocyclopropane-1-carboxylate-deaminase–Producing Bacteria on Perennial Ryegrass Growth and Physiological Responses to Salinity Stress	USA	Burkholderia	Gram Negative	Soil	Pot	Shoot dry biomass	salinity-stress	-1.56747	0.005
17	Cheng et al	2016	Effects of 1-aminocyclopropane-1-carboxylate-deaminase–Producing Bacteria on Perennial Ryegrass Growth and Physiological Responses to Salinity Stress	USA	Burkholderia	Gram Negative	Soil	Pot	Root dry biomass	salinity-stress	0.716678	0.005
17	Cheng et al	2016	Effects of 1-aminocyclopropane-1-carboxylate-deaminase–Producing Bacteria on Perennial Ryegrass Growth and Physiological Responses to Salinity Stress	USA	Burkholderia	Gram Negative	Soil	Pot	Root length	salinity-stress	0.534081	0.005
17	Cheng et al	2016	Effects of 1-aminocyclopropane-1-carboxylate-deaminase–Producing Bacteria on Perennial Ryegrass Growth and Physiological Responses to Salinity Stress	USA	Burkholderia	Gram Negative	Soil	Pot	Relative water content (RWC)	salinity-stress	0.194337	0.00310092
17	Cheng et al	2016	Effects of 1-aminocyclopropane-1-carboxylate-deaminase–Producing Bacteria on Perennial Ryegrass Growth and Physiological Responses to Salinity Stress	USA	Burkholderia	Gram Negative	Soil	Pot	ACC-concentration	salinity-stress	-0.444251	0.005
17	Cheng et al	2016	Effects of 1-aminocyclopropane-1-carboxylate-deaminase–Producing Bacteria on Perennial Ryegrass Growth and Physiological Responses to Salinity Stress	USA	Burkholderia	Gram Negative	Soil	Pot	Leaf Na+	salinity-stress	-1.45385	0.005
17	Cheng et al	2016	Effects of 1-aminocyclopropane-1-carboxylate-deaminase–Producing Bacteria on Perennial Ryegrass Growth and Physiological Responses to Salinity Stress	USA	Burkholderia	Gram Negative	Soil	Pot	Leaf K+	salinity-stress	0.433117	0.005
17	Cheng et al	2016	Effects of 1-aminocyclopropane-1-carboxylate-deaminase–Producing Bacteria on Perennial Ryegrass Growth and Physiological Responses to Salinity Stress	USA	Burkholderia	Gram Negative	Soil	Pot	Leaf Na+/K+	salinity-stress	1.90266	0.005
17	Cheng et al	2016	Effects of 1-aminocyclopropane-1-carboxylate-deaminase–Producing Bacteria on Perennial Ryegrass Growth and Physiological Responses to Salinity Stress	USA	Burkholderia	Gram Negative	Soil	Pot	Root Na+	salinity-stress	0.0259755	0.005
17	Cheng et al	2016	Effects of 1-aminocyclopropane-1-carboxylate-deaminase–Producing Bacteria on Perennial Ryegrass Growth and Physiological Responses to Salinity Stress	USA	Burkholderia	Gram Negative	Soil	Pot	Root K+	salinity-stress	-0.0294139	0.005
17	Cheng et al	2016	Effects of 1-aminocyclopropane-1-carboxylate-deaminase–Producing Bacteria on Perennial Ryegrass Growth and Physiological Responses to Salinity Stress	USA	Burkholderia	Gram Negative	Soil	Pot	Root Na+/K+	salinity-stress	-0.0791373	0.005
17	Cheng et al	2016	Effects of 1-aminocyclopropane-1-carboxylate-deaminase–Producing Bacteria on Perennial Ryegrass Growth and Physiological Responses to Salinity Stress	USA	Burkholderia	Gram Negative	Soil	Pot	Shoot Mg2+	salinity-stress	-0.287682	0.005
18	Cheng et al	2016	Effects of 1-aminocyclopropane-1-carboxylate-deaminase–Producing Bacteria on Perennial Ryegrass Growth and Physiological Responses to Salinity Stress	USA	Burkholderia	Gram Negative	Soil	Pot	Shoot dry biomass	salinity-stress	0.898999	0.005
18	Cheng et al	2016	Effects of 1-aminocyclopropane-1-carboxylate-deaminase–Producing Bacteria on Perennial Ryegrass Growth and Physiological Responses to Salinity Stress	USA	Burkholderia	Gram Negative	Soil	Pot	Root dry biomass	salinity-stress	0.944462	0.005
18	Cheng et al	2016	Effects of 1-aminocyclopropane-1-carboxylate-deaminase–Producing Bacteria on Perennial Ryegrass Growth and Physiological Responses to Salinity Stress	USA	Burkholderia	Gram Negative	Soil	Pot	Root length	salinity-stress	0.21848	0.005
18	Cheng et al	2016	Effects of 1-aminocyclopropane-1-carboxylate-deaminase–Producing Bacteria on Perennial Ryegrass Growth and Physiological Responses to Salinity Stress	USA	Burkholderia	Gram Negative	Soil	Pot	Relative water content (RWC)	salinity-stress	0.1573	0.00319724
18	Cheng et al	2016	Effects of 1-aminocyclopropane-1-carboxylate-deaminase–Producing Bacteria on Perennial Ryegrass Growth and Physiological Responses to Salinity Stress	USA	Burkholderia	Gram Negative	Soil	Pot	ACC-concentration	salinity-stress	-0.394654	0.005
18	Cheng et al	2016	Effects of 1-aminocyclopropane-1-carboxylate-deaminase–Producing Bacteria on Perennial Ryegrass Growth and Physiological Responses to Salinity Stress	USA	Burkholderia	Gram Negative	Soil	Pot	ACC-concentration	salinity-stress	-0.3846	0.005
18	Cheng et al	2016	Effects of 1-aminocyclopropane-1-carboxylate-deaminase–Producing Bacteria on Perennial Ryegrass Growth and Physiological Responses to Salinity Stress	USA	Burkholderia	Gram Negative	Soil	Pot	Leaf Na+	salinity-stress	-0.787955	0.005
18	Cheng et al	2016	Effects of 1-aminocyclopropane-1-carboxylate-deaminase–Producing Bacteria on Perennial Ryegrass Growth and Physiological Responses to Salinity Stress	USA	Burkholderia	Gram Negative	Soil	Pot	Leaf K+	salinity-stress	0.383417	0.005
18	Cheng et al	2016	Effects of 1-aminocyclopropane-1-carboxylate-deaminase–Producing Bacteria on Perennial Ryegrass Growth and Physiological Responses to Salinity Stress	USA	Burkholderia	Gram Negative	Soil	Pot	Leaf Na+/K+	salinity-stress	1.1815	0.005
18	Cheng et al	2016	Effects of 1-aminocyclopropane-1-carboxylate-deaminase–Producing Bacteria on Perennial Ryegrass Growth and Physiological Responses to Salinity Stress	USA	Burkholderia	Gram Negative	Soil	Pot	Root Na+	salinity-stress	0.233615	0.005
18	Cheng et al	2016	Effects of 1-aminocyclopropane-1-carboxylate-deaminase–Producing Bacteria on Perennial Ryegrass Growth and Physiological Responses to Salinity Stress	USA	Burkholderia	Gram Negative	Soil	Pot	Root K+	salinity-stress	0.371064	0.005
18	Cheng et al	2016	Effects of 1-aminocyclopropane-1-carboxylate-deaminase–Producing Bacteria on Perennial Ryegrass Growth and Physiological Responses to Salinity Stress	USA	Burkholderia	Gram Negative	Soil	Pot	Root Na+/K+	salinity-stress	0.136922	0.005
18	Cheng et al	2016	Effects of 1-aminocyclopropane-1-carboxylate-deaminase–Producing Bacteria on Perennial Ryegrass Growth and Physiological Responses to Salinity Stress	USA	Burkholderia	Gram Negative	Soil	Pot	Shoot Mg2+	salinity-stress	-0.154151	0.005
19	Cherif-Silini et al	2019	Durum Wheat Stress Tolerance Induced by Endophyte Pantoea agglomerans with Genes Contributing to Plant Functions and Secondary Metabolite Arsenal	Algeria	Pantoea	Gram Negative	Seed	Pot	Shoot length	salinity-stress	0.173886	0.00307357
19	Cherif-Silini et al	2019	Durum Wheat Stress Tolerance Induced by Endophyte Pantoea agglomerans with Genes Contributing to Plant Functions and Secondary Metabolite Arsenal	Algeria	Pantoea	Gram Negative	Seed	Pot	Root length	salinity-stress	0.0765401	0.000295586
19	Cherif-Silini et al	2019	Durum Wheat Stress Tolerance Induced by Endophyte Pantoea agglomerans with Genes Contributing to Plant Functions and Secondary Metabolite Arsenal	Algeria	Pantoea	Gram Negative	Seed	Pot	Shoot fresh biomass	salinity-stress	0.069392	0.546708
19	Cherif-Silini et al	2019	Durum Wheat Stress Tolerance Induced by Endophyte Pantoea agglomerans with Genes Contributing to Plant Functions and Secondary Metabolite Arsenal	Algeria	Pantoea	Gram Negative	Seed	Pot	Root fresh biomass	salinity-stress	0.259511	0.0327538
19	Cherif-Silini et al	2019	Durum Wheat Stress Tolerance Induced by Endophyte Pantoea agglomerans with Genes Contributing to Plant Functions and Secondary Metabolite Arsenal	Algeria	Pantoea	Gram Negative	Seed	Pot	Shoot dry biomass	salinity-stress	0.318454	0.00930559
19	Cherif-Silini et al	2019	Durum Wheat Stress Tolerance Induced by Endophyte Pantoea agglomerans with Genes Contributing to Plant Functions and Secondary Metabolite Arsenal	Algeria	Pantoea	Gram Negative	Seed	Pot	Root dry biomass	salinity-stress	0.405465	0.005
19	Cherif-Silini et al	2019	Durum Wheat Stress Tolerance Induced by Endophyte Pantoea agglomerans with Genes Contributing to Plant Functions and Secondary Metabolite Arsenal	Algeria	Pantoea	Gram Negative	Seed	Pot	Chlorophyll-a	salinity-stress	0.182322	0.00284294
19	Cherif-Silini et al	2019	Durum Wheat Stress Tolerance Induced by Endophyte Pantoea agglomerans with Genes Contributing to Plant Functions and Secondary Metabolite Arsenal	Algeria	Pantoea	Gram Negative	Seed	Pot	Chlorophyll-b	salinity-stress	0.351976	0.005
19	Cherif-Silini et al	2019	Durum Wheat Stress Tolerance Induced by Endophyte Pantoea agglomerans with Genes Contributing to Plant Functions and Secondary Metabolite Arsenal	Algeria	Pantoea	Gram Negative	Seed	Pot	Total Chlorophyll	salinity-stress	0.285386	0.00283667
19	Cherif-Silini et al	2019	Durum Wheat Stress Tolerance Induced by Endophyte Pantoea agglomerans with Genes Contributing to Plant Functions and Secondary Metabolite Arsenal	Algeria	Pantoea	Gram Negative	Seed	Pot	Leaf Na+	salinity-stress	-0.677028	0.00498082
19	Cherif-Silini et al	2019	Durum Wheat Stress Tolerance Induced by Endophyte Pantoea agglomerans with Genes Contributing to Plant Functions and Secondary Metabolite Arsenal	Algeria	Pantoea	Gram Negative	Seed	Pot	Root Na+	salinity-stress	-0.992293	0.00448205
19	Cherif-Silini et al	2019	Durum Wheat Stress Tolerance Induced by Endophyte Pantoea agglomerans with Genes Contributing to Plant Functions and Secondary Metabolite Arsenal	Algeria	Pantoea	Gram Negative	Seed	Pot	Leaf K+	salinity-stress	0.292797	0.00159457
19	Cherif-Silini et al	2019	Durum Wheat Stress Tolerance Induced by Endophyte Pantoea agglomerans with Genes Contributing to Plant Functions and Secondary Metabolite Arsenal	Algeria	Pantoea	Gram Negative	Seed	Pot	Root K+	salinity-stress	0.240161	0.0460912
20	Cherif-Silini et al	2019	Durum Wheat Stress Tolerance Induced by Endophyte Pantoea agglomerans with Genes Contributing to Plant Functions and Secondary Metabolite Arsenal	Algeria	Pantoea	Gram Negative	Seed	Pot	Shoot length	salinity-stress	0.35647	0.0128212
20	Cherif-Silini et al	2019	Durum Wheat Stress Tolerance Induced by Endophyte Pantoea agglomerans with Genes Contributing to Plant Functions and Secondary Metabolite Arsenal	Algeria	Pantoea	Gram Negative	Seed	Pot	Root length	salinity-stress	0.241227	0.0262777
20	Cherif-Silini et al	2019	Durum Wheat Stress Tolerance Induced by Endophyte Pantoea agglomerans with Genes Contributing to Plant Functions and Secondary Metabolite Arsenal	Algeria	Pantoea	Gram Negative	Seed	Pot	Shoot fresh biomass	salinity-stress	0.401011	0.00954649
20	Cherif-Silini et al	2019	Durum Wheat Stress Tolerance Induced by Endophyte Pantoea agglomerans with Genes Contributing to Plant Functions and Secondary Metabolite Arsenal	Algeria	Pantoea	Gram Negative	Seed	Pot	Root fresh biomass	salinity-stress	0.550604	0.011226
20	Cherif-Silini et al	2019	Durum Wheat Stress Tolerance Induced by Endophyte Pantoea agglomerans with Genes Contributing to Plant Functions and Secondary Metabolite Arsenal	Algeria	Pantoea	Gram Negative	Seed	Pot	Shoot dry biomass	salinity-stress	0.971861	0.0058325
20	Cherif-Silini et al	2019	Durum Wheat Stress Tolerance Induced by Endophyte Pantoea agglomerans with Genes Contributing to Plant Functions and Secondary Metabolite Arsenal	Algeria	Pantoea	Gram Negative	Seed	Pot	Root dry biomass	salinity-stress	-1.38629	0.005
20	Cherif-Silini et al	2019	Durum Wheat Stress Tolerance Induced by Endophyte Pantoea agglomerans with Genes Contributing to Plant Functions and Secondary Metabolite Arsenal	Algeria	Pantoea	Gram Negative	Seed	Pot	Chlorophyll-a	salinity-stress	0.332706	0.00819598
20	Cherif-Silini et al	2019	Durum Wheat Stress Tolerance Induced by Endophyte Pantoea agglomerans with Genes Contributing to Plant Functions and Secondary Metabolite Arsenal	Algeria	Pantoea	Gram Negative	Seed	Pot	Chlorophyll-b	salinity-stress	0.287682	0.005
20	Cherif-Silini et al	2019	Durum Wheat Stress Tolerance Induced by Endophyte Pantoea agglomerans with Genes Contributing to Plant Functions and Secondary Metabolite Arsenal	Algeria	Pantoea	Gram Negative	Seed	Pot	Total Chlorophyll	salinity-stress	0.30486	0.005
20	Cherif-Silini et al	2019	Durum Wheat Stress Tolerance Induced by Endophyte Pantoea agglomerans with Genes Contributing to Plant Functions and Secondary Metabolite Arsenal	Algeria	Pantoea	Gram Negative	Seed	Pot	Leaf Na+	salinity-stress	-0.163521	0.00256655
20	Cherif-Silini et al	2019	Durum Wheat Stress Tolerance Induced by Endophyte Pantoea agglomerans with Genes Contributing to Plant Functions and Secondary Metabolite Arsenal	Algeria	Pantoea	Gram Negative	Seed	Pot	Root Na+	salinity-stress	-0.438881	0.00277164
20	Cherif-Silini et al	2019	Durum Wheat Stress Tolerance Induced by Endophyte Pantoea agglomerans with Genes Contributing to Plant Functions and Secondary Metabolite Arsenal	Algeria	Pantoea	Gram Negative	Seed	Pot	Leaf K+	salinity-stress	0.643485	0.0273261
20	Cherif-Silini et al	2019	Durum Wheat Stress Tolerance Induced by Endophyte Pantoea agglomerans with Genes Contributing to Plant Functions and Secondary Metabolite Arsenal	Algeria	Pantoea	Gram Negative	Seed	Pot	Root K+	salinity-stress	0.504447	0.00908387
21	Cherif-Silini et al	2019	Durum Wheat Stress Tolerance Induced by Endophyte Pantoea agglomerans with Genes Contributing to Plant Functions and Secondary Metabolite Arsenal	Algeria	Pantoea	Gram Negative	Seed	Pot	Shoot length	salinity-stress	0.305697	0.0153423
21	Cherif-Silini et al	2019	Durum Wheat Stress Tolerance Induced by Endophyte Pantoea agglomerans with Genes Contributing to Plant Functions and Secondary Metabolite Arsenal	Algeria	Pantoea	Gram Negative	Seed	Pot	Root length	salinity-stress	0.115092	0.0188048
21	Cherif-Silini et al	2019	Durum Wheat Stress Tolerance Induced by Endophyte Pantoea agglomerans with Genes Contributing to Plant Functions and Secondary Metabolite Arsenal	Algeria	Pantoea	Gram Negative	Seed	Pot	Shoot fresh biomass	salinity-stress	0.653772	0.0150784
21	Cherif-Silini et al	2019	Durum Wheat Stress Tolerance Induced by Endophyte Pantoea agglomerans with Genes Contributing to Plant Functions and Secondary Metabolite Arsenal	Algeria	Pantoea	Gram Negative	Seed	Pot	Root fresh biomass	salinity-stress	0.255803	0.0050157
21	Cherif-Silini et al	2019	Durum Wheat Stress Tolerance Induced by Endophyte Pantoea agglomerans with Genes Contributing to Plant Functions and Secondary Metabolite Arsenal	Algeria	Pantoea	Gram Negative	Seed	Pot	Shoot dry biomass	salinity-stress	0.545917	0.0126995
21	Cherif-Silini et al	2019	Durum Wheat Stress Tolerance Induced by Endophyte Pantoea agglomerans with Genes Contributing to Plant Functions and Secondary Metabolite Arsenal	Algeria	Pantoea	Gram Negative	Seed	Pot	Root dry biomass	salinity-stress	0.0512933	0.0183951
21	Cherif-Silini et al	2019	Durum Wheat Stress Tolerance Induced by Endophyte Pantoea agglomerans with Genes Contributing to Plant Functions and Secondary Metabolite Arsenal	Algeria	Pantoea	Gram Negative	Seed	Pot	Chlorophyll-a	salinity-stress	1.09861	0.446944
21	Cherif-Silini et al	2019	Durum Wheat Stress Tolerance Induced by Endophyte Pantoea agglomerans with Genes Contributing to Plant Functions and Secondary Metabolite Arsenal	Algeria	Pantoea	Gram Negative	Seed	Pot	Chlorophyll-b	salinity-stress	0	0.005
21	Cherif-Silini et al	2019	Durum Wheat Stress Tolerance Induced by Endophyte Pantoea agglomerans with Genes Contributing to Plant Functions and Secondary Metabolite Arsenal	Algeria	Pantoea	Gram Negative	Seed	Pot	Total Chlorophyll	salinity-stress	-0.405465	0.005
21	Cherif-Silini et al	2019	Durum Wheat Stress Tolerance Induced by Endophyte Pantoea agglomerans with Genes Contributing to Plant Functions and Secondary Metabolite Arsenal	Algeria	Pantoea	Gram Negative	Seed	Pot	Leaf Na+	salinity-stress	-0.753304	0.00719061
21	Cherif-Silini et al	2019	Durum Wheat Stress Tolerance Induced by Endophyte Pantoea agglomerans with Genes Contributing to Plant Functions and Secondary Metabolite Arsenal	Algeria	Pantoea	Gram Negative	Seed	Pot	Root Na+	salinity-stress	0.204578	0.00709932
21	Cherif-Silini et al	2019	Durum Wheat Stress Tolerance Induced by Endophyte Pantoea agglomerans with Genes Contributing to Plant Functions and Secondary Metabolite Arsenal	Algeria	Pantoea	Gram Negative	Seed	Pot	Leaf K+	salinity-stress	0.62607	0.0203282
21	Cherif-Silini et al	2019	Durum Wheat Stress Tolerance Induced by Endophyte Pantoea agglomerans with Genes Contributing to Plant Functions and Secondary Metabolite Arsenal	Algeria	Pantoea	Gram Negative	Seed	Pot	Root K+	salinity-stress	0.415792	0.0324326
22	Cherif-Silini et al	2019	Durum Wheat Stress Tolerance Induced by Endophyte Pantoea agglomerans with Genes Contributing to Plant Functions and Secondary Metabolite Arsenal	Algeria	Pantoea	Gram Negative	Seed	Pot	Shoot length	salinity-stress	0.0498415	0.0174287
22	Cherif-Silini et al	2019	Durum Wheat Stress Tolerance Induced by Endophyte Pantoea agglomerans with Genes Contributing to Plant Functions and Secondary Metabolite Arsenal	Algeria	Pantoea	Gram Negative	Seed	Pot	Root length	salinity-stress	0.042414	0.00957611
22	Cherif-Silini et al	2019	Durum Wheat Stress Tolerance Induced by Endophyte Pantoea agglomerans with Genes Contributing to Plant Functions and Secondary Metabolite Arsenal	Algeria	Pantoea	Gram Negative	Seed	Pot	Shoot fresh biomass	salinity-stress	0.34924	0.0195556
22	Cherif-Silini et al	2019	Durum Wheat Stress Tolerance Induced by Endophyte Pantoea agglomerans with Genes Contributing to Plant Functions and Secondary Metabolite Arsenal	Algeria	Pantoea	Gram Negative	Seed	Pot	Root fresh biomass	salinity-stress	0.159759	0.0328908
22	Cherif-Silini et al	2019	Durum Wheat Stress Tolerance Induced by Endophyte Pantoea agglomerans with Genes Contributing to Plant Functions and Secondary Metabolite Arsenal	Algeria	Pantoea	Gram Negative	Seed	Pot	Shoot dry biomass	salinity-stress	0.450416	0.00569435
22	Cherif-Silini et al	2019	Durum Wheat Stress Tolerance Induced by Endophyte Pantoea agglomerans with Genes Contributing to Plant Functions and Secondary Metabolite Arsenal	Algeria	Pantoea	Gram Negative	Seed	Pot	Root dry biomass	salinity-stress	0.0689929	0.0860771
22	Cherif-Silini et al	2019	Durum Wheat Stress Tolerance Induced by Endophyte Pantoea agglomerans with Genes Contributing to Plant Functions and Secondary Metabolite Arsenal	Algeria	Pantoea	Gram Negative	Seed	Pot	Chlorophyll-a	salinity-stress	5.68698	7569.58
22	Cherif-Silini et al	2019	Durum Wheat Stress Tolerance Induced by Endophyte Pantoea agglomerans with Genes Contributing to Plant Functions and Secondary Metabolite Arsenal	Algeria	Pantoea	Gram Negative	Seed	Pot	Chlorophyll-b	salinity-stress	4.83628	0.005
22	Cherif-Silini et al	2019	Durum Wheat Stress Tolerance Induced by Endophyte Pantoea agglomerans with Genes Contributing to Plant Functions and Secondary Metabolite Arsenal	Algeria	Pantoea	Gram Negative	Seed	Pot	Total Chlorophyll	salinity-stress	5.34949	0.005
22	Cherif-Silini et al	2019	Durum Wheat Stress Tolerance Induced by Endophyte Pantoea agglomerans with Genes Contributing to Plant Functions and Secondary Metabolite Arsenal	Algeria	Pantoea	Gram Negative	Seed	Pot	Leaf Na+	salinity-stress	-0.0660901	0.00144582
22	Cherif-Silini et al	2019	Durum Wheat Stress Tolerance Induced by Endophyte Pantoea agglomerans with Genes Contributing to Plant Functions and Secondary Metabolite Arsenal	Algeria	Pantoea	Gram Negative	Seed	Pot	Root Na+	salinity-stress	-0.0380669	0.00304668
22	Cherif-Silini et al	2019	Durum Wheat Stress Tolerance Induced by Endophyte Pantoea agglomerans with Genes Contributing to Plant Functions and Secondary Metabolite Arsenal	Algeria	Pantoea	Gram Negative	Seed	Pot	Leaf K+	salinity-stress	0.891829	0.0204989
22	Cherif-Silini et al	2019	Durum Wheat Stress Tolerance Induced by Endophyte Pantoea agglomerans with Genes Contributing to Plant Functions and Secondary Metabolite Arsenal	Algeria	Pantoea	Gram Negative	Seed	Pot	Root K+	salinity-stress	-0.254984	0.0190235
23	Chinnaswamy et al	2018	A nodule endophytic Bacillusmegaterium strain isolated from Medicago polymorpha enhances growth, promotes nodulation by Ensifer medicae and alleviates salt stress in alfalfa plants	Spain	Bacillus	Gram Positive	Seedling	Hydroponic	Shoot fresh biomass	salinity-stress	0.495764	0.005
24	Chinnaswamy et al	2018	A nodule endophytic Bacillusmegaterium strain isolated from Medicago polymorpha enhances growth, promotes nodulation by Ensifer medicae and alleviates salt stress in alfalfa plants	Spain	Bacillus	Gram Positive	Seed	In-vitro	Root length	salinity-stress	0.887469	0.00533017
24	Chinnaswamy et al	2018	A nodule endophytic Bacillusmegaterium strain isolated from Medicago polymorpha enhances growth, promotes nodulation by Ensifer medicae and alleviates salt stress in alfalfa plants	Spain	Bacillus	Gram Positive	Seed	In-vitro	Root length	salinity-stress	1.08483	0.0117835
24	Chinnaswamy et al	2018	A nodule endophytic Bacillusmegaterium strain isolated from Medicago polymorpha enhances growth, promotes nodulation by Ensifer medicae and alleviates salt stress in alfalfa plants	Spain	Bacillus	Gram Positive	Seed	In-vitro	Leaf area	salinity-stress	0.664669	0.00451295
25	Din et al	2019	Mechanistic elucidation of germination potential and growth of wheat inoculated with exopolysaccharide and ACC- deaminase producing Bacillus strains under induced salinity stress	Pakistan	Bacillus	Gram Positive	Seed	In-vitro	Root length	salinity-stress	0.386571	0.00108161
25	Din et al	2019	Mechanistic elucidation of germination potential and growth of wheat inoculated with exopolysaccharide and ACC- deaminase producing Bacillus strains under induced salinity stress	Pakistan	Bacillus	Gram Positive	Seed	In-vitro	Shoot length	salinity-stress	0.41616	0.00962824
25	Din et al	2019	Mechanistic elucidation of germination potential and growth of wheat inoculated with exopolysaccharide and ACC- deaminase producing Bacillus strains under induced salinity stress	Pakistan	Bacillus	Gram Positive	Seed	In-vitro	Total fresh biomass	salinity-stress	0.538997	0.0229082
25	Din et al	2019	Mechanistic elucidation of germination potential and growth of wheat inoculated with exopolysaccharide and ACC- deaminase producing Bacillus strains under induced salinity stress	Pakistan	Bacillus	Gram Positive	Seed	In-vitro	Total dry biomass	salinity-stress	0.510826	0.005
25	Din et al	2019	Mechanistic elucidation of germination potential and growth of wheat inoculated with exopolysaccharide and ACC- deaminase producing Bacillus strains under induced salinity stress	Pakistan	Bacillus	Gram Positive	Seed	In-vitro	Chlorophyll-a	salinity-stress	0.491121	0.00276439
25	Din et al	2019	Mechanistic elucidation of germination potential and growth of wheat inoculated with exopolysaccharide and ACC- deaminase producing Bacillus strains under induced salinity stress	Pakistan	Bacillus	Gram Positive	Seed	In-vitro	Chlorophyll-b	salinity-stress	0.628609	0.005
25	Din et al	2019	Mechanistic elucidation of germination potential and growth of wheat inoculated with exopolysaccharide and ACC- deaminase producing Bacillus strains under induced salinity stress	Pakistan	Bacillus	Gram Positive	Seed	In-vitro	Total Chlorophyll	salinity-stress	0.553728	0.005
25	Din et al	2019	Mechanistic elucidation of germination potential and growth of wheat inoculated with exopolysaccharide and ACC- deaminase producing Bacillus strains under induced salinity stress	Pakistan	Bacillus	Gram Positive	Seed	In-vitro	Carotenoids	salinity-stress	0.623038	0.005
25	Din et al	2019	Mechanistic elucidation of germination potential and growth of wheat inoculated with exopolysaccharide and ACC- deaminase producing Bacillus strains under induced salinity stress	Pakistan	Bacillus	Gram Positive	Seed	In-vitro	Proline content	salinity-stress	0.441011	0.000261349
26	Din et al	2019	Mechanistic elucidation of germination potential and growth of wheat inoculated with exopolysaccharide and ACC- deaminase producing Bacillus strains under induced salinity stress	Pakistan	Bacillus	Gram Positive	Seed	In-vitro	Root length	salinity-stress	0.549635	0.00179786
26	Din et al	2019	Mechanistic elucidation of germination potential and growth of wheat inoculated with exopolysaccharide and ACC- deaminase producing Bacillus strains under induced salinity stress	Pakistan	Bacillus	Gram Positive	Seed	In-vitro	Shoot length	salinity-stress	0.461906	0.0114039
26	Din et al	2019	Mechanistic elucidation of germination potential and growth of wheat inoculated with exopolysaccharide and ACC- deaminase producing Bacillus strains under induced salinity stress	Pakistan	Bacillus	Gram Positive	Seed	In-vitro	Total fresh biomass	salinity-stress	1.34993	0.0327538
26	Din et al	2019	Mechanistic elucidation of germination potential and growth of wheat inoculated with exopolysaccharide and ACC- deaminase producing Bacillus strains under induced salinity stress	Pakistan	Bacillus	Gram Positive	Seed	In-vitro	Total dry biomass	salinity-stress	1.29928	0.0107645
26	Din et al	2019	Mechanistic elucidation of germination potential and growth of wheat inoculated with exopolysaccharide and ACC- deaminase producing Bacillus strains under induced salinity stress	Pakistan	Bacillus	Gram Positive	Seed	In-vitro	Chlorophyll-a	salinity-stress	0.590493	0.00276439
26	Din et al	2019	Mechanistic elucidation of germination potential and growth of wheat inoculated with exopolysaccharide and ACC- deaminase producing Bacillus strains under induced salinity stress	Pakistan	Bacillus	Gram Positive	Seed	In-vitro	Chlorophyll-b	salinity-stress	0.479077	0.00254162
26	Din et al	2019	Mechanistic elucidation of germination potential and growth of wheat inoculated with exopolysaccharide and ACC- deaminase producing Bacillus strains under induced salinity stress	Pakistan	Bacillus	Gram Positive	Seed	In-vitro	Total Chlorophyll	salinity-stress	0.543173	0.005
26	Din et al	2019	Mechanistic elucidation of germination potential and growth of wheat inoculated with exopolysaccharide and ACC- deaminase producing Bacillus strains under induced salinity stress	Pakistan	Bacillus	Gram Positive	Seed	In-vitro	Carotenoids	salinity-stress	0.748858	0.00259707
26	Din et al	2019	Mechanistic elucidation of germination potential and growth of wheat inoculated with exopolysaccharide and ACC- deaminase producing Bacillus strains under induced salinity stress	Pakistan	Bacillus	Gram Positive	Seed	In-vitro	Proline content	salinity-stress	0.686475	0.000313066
27	Din et al	2019	Mechanistic elucidation of germination potential and growth of wheat inoculated with exopolysaccharide and ACC- deaminase producing Bacillus strains under induced salinity stress	Pakistan	Bacillus	Gram Positive	Seed	In-vitro	Root length	salinity-stress	0.113615	0.00229137
27	Din et al	2019	Mechanistic elucidation of germination potential and growth of wheat inoculated with exopolysaccharide and ACC- deaminase producing Bacillus strains under induced salinity stress	Pakistan	Bacillus	Gram Positive	Seed	In-vitro	Shoot length	salinity-stress	0.350202	0.0121166
27	Din et al	2019	Mechanistic elucidation of germination potential and growth of wheat inoculated with exopolysaccharide and ACC- deaminase producing Bacillus strains under induced salinity stress	Pakistan	Bacillus	Gram Positive	Seed	In-vitro	Total fresh biomass	salinity-stress	0.826679	0.0360332
27	Din et al	2019	Mechanistic elucidation of germination potential and growth of wheat inoculated with exopolysaccharide and ACC- deaminase producing Bacillus strains under induced salinity stress	Pakistan	Bacillus	Gram Positive	Seed	In-vitro	Total dry biomass	salinity-stress	0.847298	0.005
27	Din et al	2019	Mechanistic elucidation of germination potential and growth of wheat inoculated with exopolysaccharide and ACC- deaminase producing Bacillus strains under induced salinity stress	Pakistan	Bacillus	Gram Positive	Seed	In-vitro	Chlorophyll-a	salinity-stress	0.323614	0.00276439
27	Din et al	2019	Mechanistic elucidation of germination potential and growth of wheat inoculated with exopolysaccharide and ACC- deaminase producing Bacillus strains under induced salinity stress	Pakistan	Bacillus	Gram Positive	Seed	In-vitro	Chlorophyll-b	salinity-stress	-0.0870114	0.005
27	Din et al	2019	Mechanistic elucidation of germination potential and growth of wheat inoculated with exopolysaccharide and ACC- deaminase producing Bacillus strains under induced salinity stress	Pakistan	Bacillus	Gram Positive	Seed	In-vitro	Total Chlorophyll	salinity-stress	0.163888	0.005
27	Din et al	2019	Mechanistic elucidation of germination potential and growth of wheat inoculated with exopolysaccharide and ACC- deaminase producing Bacillus strains under induced salinity stress	Pakistan	Bacillus	Gram Positive	Seed	In-vitro	Carotenoids	salinity-stress	0.446287	0.005
27	Din et al	2019	Mechanistic elucidation of germination potential and growth of wheat inoculated with exopolysaccharide and ACC- deaminase producing Bacillus strains under induced salinity stress	Pakistan	Bacillus	Gram Positive	Seed	In-vitro	Proline content	salinity-stress	0.518417	0.000376769
28	Egamberdieva et al	2016	Synergistic interactions between Bradyrhizobium japonicum and the endophyte Stenotrophomonas rhizophila and their effects on growth, and nodulation of soybean under salt stress	Germany	Stenotrophomonas	Gram Negative	Seed	Hydroponic	Root length	salinity-stress	-0.0430375	0.00903125
28	Egamberdieva et al	2016	Synergistic interactions between Bradyrhizobium japonicum and the endophyte Stenotrophomonas rhizophila and their effects on growth, and nodulation of soybean under salt stress	Germany	Stenotrophomonas	Gram Negative	Seed	Hydroponic	Root dry biomass	salinity-stress	0	0.0520833
28	Egamberdieva et al	2016	Synergistic interactions between Bradyrhizobium japonicum and the endophyte Stenotrophomonas rhizophila and their effects on growth, and nodulation of soybean under salt stress	Germany	Stenotrophomonas	Gram Negative	Seed	Hydroponic	Shoot length	salinity-stress	0.102479	0.00149111
28	Egamberdieva et al	2016	Synergistic interactions between Bradyrhizobium japonicum and the endophyte Stenotrophomonas rhizophila and their effects on growth, and nodulation of soybean under salt stress	Germany	Stenotrophomonas	Gram Negative	Seed	Hydroponic	Shoot dry biomass	salinity-stress	-0.0645385	0.00731771
29	Farhat et al	2020	ALLEVIATION OF SALINITY STRESS IN WHEAT BY ACC DEAMINASE-PRODUCING BacillusARYABHATTAIEWR29 WITH MULTIFARIOUS PLANT GROWTH PROMOTING ATTRIBUTES	Egypt	Bacillus	Gram Positive	Seed	Pot	Shoot length	salinity-stress	0.453784	0.0402355
29	Farhat et al	2020	ALLEVIATION OF SALINITY STRESS IN WHEAT BY ACC DEAMINASE-PRODUCING BacillusARYABHATTAIEWR29 WITH MULTIFARIOUS PLANT GROWTH PROMOTING ATTRIBUTES	Egypt	Bacillus	Gram Positive	Seed	Pot	Root length	salinity-stress	0.415127	0.0421435
29	Farhat et al	2020	ALLEVIATION OF SALINITY STRESS IN WHEAT BY ACC DEAMINASE-PRODUCING BacillusARYABHATTAIEWR29 WITH MULTIFARIOUS PLANT GROWTH PROMOTING ATTRIBUTES	Egypt	Bacillus	Gram Positive	Seed	Pot	Total fresh biomass	salinity-stress	0.502629	0.012851
29	Farhat et al	2020	ALLEVIATION OF SALINITY STRESS IN WHEAT BY ACC DEAMINASE-PRODUCING BacillusARYABHATTAIEWR29 WITH MULTIFARIOUS PLANT GROWTH PROMOTING ATTRIBUTES	Egypt	Bacillus	Gram Positive	Seed	Pot	Total dry biomass	salinity-stress	0.335553	0.0389067
29	Farhat et al	2020	ALLEVIATION OF SALINITY STRESS IN WHEAT BY ACC DEAMINASE-PRODUCING BacillusARYABHATTAIEWR29 WITH MULTIFARIOUS PLANT GROWTH PROMOTING ATTRIBUTES	Egypt	Bacillus	Gram Positive	Seed	Pot	Peroxidase (POD) activity	salinity-stress	0.471062	0.0112131
29	Farhat et al	2020	ALLEVIATION OF SALINITY STRESS IN WHEAT BY ACC DEAMINASE-PRODUCING BacillusARYABHATTAIEWR29 WITH MULTIFARIOUS PLANT GROWTH PROMOTING ATTRIBUTES	Egypt	Bacillus	Gram Positive	Seed	Pot	Superoxide dismutase (SOD) activity	salinity-stress	0.574783	0.0101707
29	Farhat et al	2020	ALLEVIATION OF SALINITY STRESS IN WHEAT BY ACC DEAMINASE-PRODUCING BacillusARYABHATTAIEWR29 WITH MULTIFARIOUS PLANT GROWTH PROMOTING ATTRIBUTES	Egypt	Bacillus	Gram Positive	Seed	Pot	Proline content	salinity-stress	-0.690304	0.004256
30	Gond et al	2015	Induction of salt tolerance and up-regulation of aquaporin genes in tropical corn by rhizobacterium Pantoea agglomerans	USA	Pantoea	Gram Negative	Seed	Pot	Root dry biomass	salinity-stress	0.693147	0.00125
31	Hashem et al	2016	The Interaction between Arbuscular Mycorrhizal Fungi and Endophytic Bacteria Enhances Plant Growth of Acacia gerrardii under Salt Stress	Saudi Arabia	Bacillus	Gram Positive	Seedling	Pot	Shoot length	salinity-stress	0.693147	0.000688794
31	Hashem et al	2016	The Interaction between Arbuscular Mycorrhizal Fungi and Endophytic Bacteria Enhances Plant Growth of Acacia gerrardii under Salt Stress	Saudi Arabia	Bacillus	Gram Positive	Seedling	Pot	Shoot dry biomass	salinity-stress	0.777339	0.0067386
31	Hashem et al	2016	The Interaction between Arbuscular Mycorrhizal Fungi and Endophytic Bacteria Enhances Plant Growth of Acacia gerrardii under Salt Stress	Saudi Arabia	Bacillus	Gram Positive	Seedling	Pot	Root dry biomass	salinity-stress	0.341443	0.00204207
31	Hashem et al	2016	The Interaction between Arbuscular Mycorrhizal Fungi and Endophytic Bacteria Enhances Plant Growth of Acacia gerrardii under Salt Stress	Saudi Arabia	Bacillus	Gram Positive	Seedling	Pot	Leaf Na+	salinity-stress	-0.353234	0.00305968
31	Hashem et al	2016	The Interaction between Arbuscular Mycorrhizal Fungi and Endophytic Bacteria Enhances Plant Growth of Acacia gerrardii under Salt Stress	Saudi Arabia	Bacillus	Gram Positive	Seedling	Pot	Leaf K+	salinity-stress	0.569236	0.00296518
32	Irizarry et al	2017	Application of bacteria from non-cultivated plants to promote growth, alter root architecture and alleviate salt stress of cotton	USA	Bacillus	Gram Positive	Seed	In-vitro	Shoot length	salinity-stress	0.129468	0.00350389
32	Irizarry et al	2017	Application of bacteria from non-cultivated plants to promote growth, alter root architecture and alleviate salt stress of cotton	USA	Bacillus	Gram Positive	Seed	In-vitro	Root length	salinity-stress	0.901979	0.0169672
33	Irizarry et al	2017	Application of bacteria from non-cultivated plants to promote growth, alter root architecture and alleviate salt stress of cotton	USA	Bacillus	Gram Positive	Seed	In-vitro	Shoot length	salinity-stress	0.372675	0.0239214
33	Irizarry et al	2017	Application of bacteria from non-cultivated plants to promote growth, alter root architecture and alleviate salt stress of cotton	USA	Bacillus	Gram Positive	Seed	In-vitro	Root length	salinity-stress	1.21146	0.0336409
34	Jha et al	2011	The roots of the halophyte Salicornia brachiata are a source of new halotolerant diazotrophic bacteria with plant growth-promoting potential	India	Brachybacterium	Gram Positive	Seed	In-vitro	Root length	salinity-stress	0.423703	5.31538e-05
34	Jha et al	2011	The roots of the halophyte Salicornia brachiata are a source of new halotolerant diazotrophic bacteria with plant growth-promoting potential	India	Brachybacterium	Gram Positive	Seed	In-vitro	Shoot length	salinity-stress	0.0377403	7.38781e-05
34	Jha et al	2011	The roots of the halophyte Salicornia brachiata are a source of new halotolerant diazotrophic bacteria with plant growth-promoting potential	India	Brachybacterium	Gram Positive	Seed	In-vitro	Total fresh biomass	salinity-stress	0.248314	0.000826115
34	Jha et al	2011	The roots of the halophyte Salicornia brachiata are a source of new halotolerant diazotrophic bacteria with plant growth-promoting potential	India	Brachybacterium	Gram Positive	Seed	In-vitro	Germination rate	salinity-stress	0.0833816	0.000142857
35	Jha et al	2011	The roots of the halophyte Salicornia brachiata are a source of new halotolerant diazotrophic bacteria with plant growth-promoting potential	India	Pseudomonas	Gram Negative	Seed	In-vitro	Root length	salinity-stress	0.541039	0.000280463
35	Jha et al	2011	The roots of the halophyte Salicornia brachiata are a source of new halotolerant diazotrophic bacteria with plant growth-promoting potential	India	Pseudomonas	Gram Negative	Seed	In-vitro	Shoot length	salinity-stress	0.143101	0.0140714
35	Jha et al	2011	The roots of the halophyte Salicornia brachiata are a source of new halotolerant diazotrophic bacteria with plant growth-promoting potential	India	Pseudomonas	Gram Negative	Seed	In-vitro	Total fresh biomass	salinity-stress	0.377294	0.000117914
35	Jha et al	2011	The roots of the halophyte Salicornia brachiata are a source of new halotolerant diazotrophic bacteria with plant growth-promoting potential	India	Pseudomonas	Gram Negative	Seed	In-vitro	Germination rate	salinity-stress	0.0833816	0.000142857
36	Jha et al	2011	The roots of the halophyte Salicornia brachiata are a source of new halotolerant diazotrophic bacteria with plant growth-promoting potential	India	Azospirillum	Gram Negative	Seed	In-vitro	Root length	salinity-stress	0.593225	0.000348175
36	Jha et al	2011	The roots of the halophyte Salicornia brachiata are a source of new halotolerant diazotrophic bacteria with plant growth-promoting potential	India	Azospirillum	Gram Negative	Seed	In-vitro	Shoot length	salinity-stress	0.1514	0.00514719
36	Jha et al	2011	The roots of the halophyte Salicornia brachiata are a source of new halotolerant diazotrophic bacteria with plant growth-promoting potential	India	Azospirillum	Gram Negative	Seed	In-vitro	Total fresh biomass	salinity-stress	0.362905	0.00217129
36	Jha et al	2011	The roots of the halophyte Salicornia brachiata are a source of new halotolerant diazotrophic bacteria with plant growth-promoting potential	India	Azospirillum	Gram Negative	Seed	In-vitro	Germination rate	salinity-stress	0.0631789	0.000142857
37	Kang et al	2019	Indole-3-acetic-acid and ACC deaminase producing Leclercia adecarboxylata MO1 improves Solanum lycopersicum L. growth and salinity stress tolerance by endogenous secondary metabolites regulation	South Korea	Leclercia	Gram Negative	Soil	Pot	Shoot length	salinity-stress	0.334544	0.00294469
37	Kang et al	2019	Indole-3-acetic-acid and ACC deaminase producing Leclercia adecarboxylata MO1 improves Solanum lycopersicum L. growth and salinity stress tolerance by endogenous secondary metabolites regulation	South Korea	Leclercia	Gram Negative	Soil	Pot	Root length	salinity-stress	0.1432	0.00188137
37	Kang et al	2019	Indole-3-acetic-acid and ACC deaminase producing Leclercia adecarboxylata MO1 improves Solanum lycopersicum L. growth and salinity stress tolerance by endogenous secondary metabolites regulation	South Korea	Leclercia	Gram Negative	Soil	Pot	Shoot fresh biomass	salinity-stress	0.534768	0.0619705
37	Kang et al	2019	Indole-3-acetic-acid and ACC deaminase producing Leclercia adecarboxylata MO1 improves Solanum lycopersicum L. growth and salinity stress tolerance by endogenous secondary metabolites regulation	South Korea	Leclercia	Gram Negative	Soil	Pot	Root fresh biomass	salinity-stress	0.602763	0.0359371
37	Kang et al	2019	Indole-3-acetic-acid and ACC deaminase producing Leclercia adecarboxylata MO1 improves Solanum lycopersicum L. growth and salinity stress tolerance by endogenous secondary metabolites regulation	South Korea	Leclercia	Gram Negative	Soil	Pot	Stem diameter	salinity-stress	0.190936	0.00115296
37	Kang et al	2019	Indole-3-acetic-acid and ACC deaminase producing Leclercia adecarboxylata MO1 improves Solanum lycopersicum L. growth and salinity stress tolerance by endogenous secondary metabolites regulation	South Korea	Leclercia	Gram Negative	Soil	Pot	Total Chlorophyll	salinity-stress	0.42914	0.0021698
37	Kang et al	2019	Indole-3-acetic-acid and ACC deaminase producing Leclercia adecarboxylata MO1 improves Solanum lycopersicum L. growth and salinity stress tolerance by endogenous secondary metabolites regulation	South Korea	Leclercia	Gram Negative	Soil	Pot	Proline content	salinity-stress	0.313609	0.00931624
37	Kang et al	2019	Indole-3-acetic-acid and ACC deaminase producing Leclercia adecarboxylata MO1 improves Solanum lycopersicum L. growth and salinity stress tolerance by endogenous secondary metabolites regulation	South Korea	Leclercia	Gram Negative	Soil	Pot	Abscisic acid	salinity-stress	-0.358867	0.00196172
38	Khan et al	2017	Plant growth-promoting endophyte Sphingomonassp. LK11 alleviates salinity stress in Solanum pimpinellifolium	Oman	Sphingomonas	Gram Negative	Seedling	Pot	Shoot length	salinity-stress	0.467769	7.06339e-05
38	Khan et al	2017	Plant growth-promoting endophyte Sphingomonassp. LK11 alleviates salinity stress in Solanum pimpinellifolium	Oman	Sphingomonas	Gram Negative	Seedling	Pot	Root length	salinity-stress	0.120181	0.00407831
38	Khan et al	2017	Plant growth-promoting endophyte Sphingomonassp. LK11 alleviates salinity stress in Solanum pimpinellifolium	Oman	Sphingomonas	Gram Negative	Seedling	Pot	Glutathione reductase	salinity-stress	1.26667	0.000375826
39	Khan et al	2017	Plant growth-promoting endophyte Sphingomonassp. LK11 alleviates salinity stress in Solanum pimpinellifolium	Oman	Sphingomonas	Gram Negative	Seedling	Pot	Shoot length	salinity-stress	0.681322	0.00119447
39	Khan et al	2017	Plant growth-promoting endophyte Sphingomonassp. LK11 alleviates salinity stress in Solanum pimpinellifolium	Oman	Sphingomonas	Gram Negative	Seedling	Pot	Root length	salinity-stress	0.304369	0.00560103
39	Khan et al	2017	Plant growth-promoting endophyte Sphingomonassp. LK11 alleviates salinity stress in Solanum pimpinellifolium	Oman	Sphingomonas	Gram Negative	Seedling	Pot	Glutathione reductase	salinity-stress	0.573524	0.00827388
39	Khan et al	2017	Plant growth-promoting endophyte Sphingomonassp. LK11 alleviates salinity stress in Solanum pimpinellifolium	Oman	Sphingomonas	Gram Negative	Seedling	Pot	Abscisic acid	salinity-stress	-0.37168	0.00028527
40	Kushwaha et al	2020	Functional characterization of endophytic bacilli from pearl millet (Pennisetum glaucum) and their possible role in multiple stress tolerance	India	Bacillus	Gram Positive	Seed	Pot	Root dry biomass	salinity-stress	0.567984	0.00596021
40	Kushwaha et al	2020	Functional characterization of endophytic bacilli from pearl millet (Pennisetum glaucum) and their possible role in multiple stress tolerance	India	Bacillus	Gram Positive	Seed	Pot	Shoot dry biomass	salinity-stress	1.12393	0.001103
40	Kushwaha et al	2020	Functional characterization of endophytic bacilli from pearl millet (Pennisetum glaucum) and their possible role in multiple stress tolerance	India	Bacillus	Gram Positive	Seed	Pot	Shoot length	salinity-stress	0.291066	3.32108e-06
40	Kushwaha et al	2020	Functional characterization of endophytic bacilli from pearl millet (Pennisetum glaucum) and their possible role in multiple stress tolerance	India	Bacillus	Gram Positive	Seed	Pot	Root length	salinity-stress	1.22888	0.000706428
40	Kushwaha et al	2020	Functional characterization of endophytic bacilli from pearl millet (Pennisetum glaucum) and their possible role in multiple stress tolerance	India	Bacillus	Gram Positive	Seed	Pot	Germination rate	salinity-stress	0.381368	0.0027505
41	Kushwaha et al	2019	Functional characterization of endophytic bacilli from pearl millet (Pennisetum glaucum) and their possible role in multiple stress tolerance	India	Bacillus	Gram Positive	Seed	Pot	Root dry biomass	salinity-stress	0.567984	0.00596021
41	Kushwaha et al	2019	Functional characterization of endophytic bacilli from pearl millet (Pennisetum glaucum) and their possible role in multiple stress tolerance	India	Bacillus	Gram Positive	Seed	Pot	Shoot dry biomass	salinity-stress	1.12393	0.001103
41	Kushwaha et al	2019	Functional characterization of endophytic bacilli from pearl millet (Pennisetum glaucum) and their possible role in multiple stress tolerance	India	Bacillus	Gram Positive	Seed	Pot	Shoot length	salinity-stress	0.291066	3.32108e-06
41	Kushwaha et al	2019	Functional characterization of endophytic bacilli from pearl millet (Pennisetum glaucum) and their possible role in multiple stress tolerance	India	Bacillus	Gram Positive	Seed	Pot	Root length	salinity-stress	1.22888	0.000706428
41	Kushwaha et al	2019	Functional characterization of endophytic bacilli from pearl millet (Pennisetum glaucum) and their possible role in multiple stress tolerance	India	Bacillus	Gram Positive	Seed	Pot	Germination rate	salinity-stress	0.381368	0.0027505
42	Orozco-Mosqueda et al	2019	The Production of ACC Deaminase and Trehalose by the Plant Growth Promoting Bacterium Pseudomonassp. UW4 Synergistically Protect Tomato Plants Against Salt Stress	Mexico	Pseudomonas	Gram Negative	Soil	Pot	Root length	salinity-stress	0.929259	0.0280291
42	Orozco-Mosqueda et al	2019	The Production of ACC Deaminase and Trehalose by the Plant Growth Promoting Bacterium Pseudomonassp. UW4 Synergistically Protect Tomato Plants Against Salt Stress	Mexico	Pseudomonas	Gram Negative	Soil	Pot	Shoot length	salinity-stress	0.523987	0.0201496
42	Orozco-Mosqueda et al	2019	The Production of ACC Deaminase and Trehalose by the Plant Growth Promoting Bacterium Pseudomonassp. UW4 Synergistically Protect Tomato Plants Against Salt Stress	Mexico	Pseudomonas	Gram Negative	Soil	Pot	Total dry biomass	salinity-stress	0.66905	0.0104088
42	Orozco-Mosqueda et al	2019	The Production of ACC Deaminase and Trehalose by the Plant Growth Promoting Bacterium Pseudomonassp. UW4 Synergistically Protect Tomato Plants Against Salt Stress	Mexico	Pseudomonas	Gram Negative	Soil	Pot	Total Chlorophyll	salinity-stress	0.802924	0.0195036
43	Pereira et al	2016	Promotion of sunflower growth under saline water irrigation by the inoculation of beneficial microorganisms	Portugal	Chryseobacterium	Gram Negative	Seed	Pot	Shoot fresh biomass	salinity-stress	0.359374	0.0063251
43	Pereira et al	2016	Promotion of sunflower growth under saline water irrigation by the inoculation of beneficial microorganisms	Portugal	Chryseobacterium	Gram Negative	Seed	Pot	Root dry biomass	salinity-stress	0.628609	0.000927855
43	Pereira et al	2016	Promotion of sunflower growth under saline water irrigation by the inoculation of beneficial microorganisms	Portugal	Chryseobacterium	Gram Negative	Seed	Pot	Leaf Na+	salinity-stress	-0.37949	0.000839026
43	Pereira et al	2016	Promotion of sunflower growth under saline water irrigation by the inoculation of beneficial microorganisms	Portugal	Chryseobacterium	Gram Negative	Seed	Pot	Root Na+	salinity-stress	-0.314249	0.00198428
43	Pereira et al	2016	Promotion of sunflower growth under saline water irrigation by the inoculation of beneficial microorganisms	Portugal	Chryseobacterium	Gram Negative	Seed	Pot	Leaf K+	salinity-stress	0.322399	0.00182283
43	Pereira et al	2016	Promotion of sunflower growth under saline water irrigation by the inoculation of beneficial microorganisms	Portugal	Chryseobacterium	Gram Negative	Seed	Pot	Root K+	salinity-stress	0.247836	0.0055981
43	Pereira et al	2016	Promotion of sunflower growth under saline water irrigation by the inoculation of beneficial microorganisms	Portugal	Chryseobacterium	Gram Negative	Seed	Pot	Leaf Na+/K+	salinity-stress	0.72567	0.0029831
43	Pereira et al	2016	Promotion of sunflower growth under saline water irrigation by the inoculation of beneficial microorganisms	Portugal	Chryseobacterium	Gram Negative	Seed	Pot	Root Na+/K+	salinity-stress	0.559616	0.00385802
43	Pereira et al	2016	Promotion of sunflower growth under saline water irrigation by the inoculation of beneficial microorganisms	Portugal	Chryseobacterium	Gram Negative	Seed	Pot	Shoot Ca2+	salinity-stress	0.233615	0.00428671
43	Pereira et al	2016	Promotion of sunflower growth under saline water irrigation by the inoculation of beneficial microorganisms	Portugal	Chryseobacterium	Gram Negative	Seed	Pot	Shoot Mg2+	salinity-stress	-0.0392207	0.00694116
44	Pereira et al	2016	Promotion of sunflower growth under saline water irrigation by the inoculation of beneficial microorganisms	Portugal	Ochrobacterium	Gram Negative	Seed	Pot	Shoot fresh biomass	salinity-stress	0.405465	0.0068227
44	Pereira et al	2016	Promotion of sunflower growth under saline water irrigation by the inoculation of beneficial microorganisms	Portugal	Ochrobacterium	Gram Negative	Seed	Pot	Root dry biomass	salinity-stress	0.510826	0.00293403
44	Pereira et al	2016	Promotion of sunflower growth under saline water irrigation by the inoculation of beneficial microorganisms	Portugal	Ochrobacterium	Gram Negative	Seed	Pot	Leaf Na+	salinity-stress	-0.502092	0.00296061
44	Pereira et al	2016	Promotion of sunflower growth under saline water irrigation by the inoculation of beneficial microorganisms	Portugal	Ochrobacterium	Gram Negative	Seed	Pot	Root Na+	salinity-stress	-0.10661	0.00112999
44	Pereira et al	2016	Promotion of sunflower growth under saline water irrigation by the inoculation of beneficial microorganisms	Portugal	Ochrobacterium	Gram Negative	Seed	Pot	Leaf K+	salinity-stress	-1.15449	0.0117649
44	Pereira et al	2016	Promotion of sunflower growth under saline water irrigation by the inoculation of beneficial microorganisms	Portugal	Ochrobacterium	Gram Negative	Seed	Pot	Root K+	salinity-stress	0.523248	0.00161588
44	Pereira et al	2016	Promotion of sunflower growth under saline water irrigation by the inoculation of beneficial microorganisms	Portugal	Ochrobacterium	Gram Negative	Seed	Pot	Leaf Na+/K+	salinity-stress	0.87409	0.0120846
44	Pereira et al	2016	Promotion of sunflower growth under saline water irrigation by the inoculation of beneficial microorganisms	Portugal	Ochrobacterium	Gram Negative	Seed	Pot	Root Na+/K+	salinity-stress	0.635989	0.00212325
44	Pereira et al	2016	Promotion of sunflower growth under saline water irrigation by the inoculation of beneficial microorganisms	Portugal	Ochrobacterium	Gram Negative	Seed	Pot	Shoot Ca2+	salinity-stress	-1.15268	0.00269527
44	Pereira et al	2016	Promotion of sunflower growth under saline water irrigation by the inoculation of beneficial microorganisms	Portugal	Ochrobacterium	Gram Negative	Seed	Pot	Shoot Mg2+	salinity-stress	0.325422	0.00668876
45	Qin et al	2018	Diversity of Bacterial Microbiota of Coastal Halophyte Limonium sinense and Amelioration of Salinity Stress Damage by Symbiotic Plant Growth-Promoting Actinobacterium Glutamicibacter halophytocola KLBMP 5180	China	Glutamicibacter	Gram Positive	Seedling	Pot	Shoot length	salinity-stress	0.11641	0.00111586
45	Qin et al	2018	Diversity of Bacterial Microbiota of Coastal Halophyte Limonium sinense and Amelioration of Salinity Stress Damage by Symbiotic Plant Growth-Promoting Actinobacterium Glutamicibacter halophytocola KLBMP 5180	China	Glutamicibacter	Gram Positive	Seedling	Pot	Total fresh biomass	salinity-stress	0.126041	0.0473031
45	Qin et al	2018	Diversity of Bacterial Microbiota of Coastal Halophyte Limonium sinense and Amelioration of Salinity Stress Damage by Symbiotic Plant Growth-Promoting Actinobacterium Glutamicibacter halophytocola KLBMP 5180	China	Glutamicibacter	Gram Positive	Seedling	Pot	Total Chlorophyll	salinity-stress	0.117783	0.00566893
45	Qin et al	2018	Diversity of Bacterial Microbiota of Coastal Halophyte Limonium sinense and Amelioration of Salinity Stress Damage by Symbiotic Plant Growth-Promoting Actinobacterium Glutamicibacter halophytocola KLBMP 5180	China	Glutamicibacter	Gram Positive	Seedling	Pot	Malondialdehyde (MDA) content	salinity-stress	-0.336115	0.0329991
45	Qin et al	2018	Diversity of Bacterial Microbiota of Coastal Halophyte Limonium sinense and Amelioration of Salinity Stress Damage by Symbiotic Plant Growth-Promoting Actinobacterium Glutamicibacter halophytocola KLBMP 5180	China	Glutamicibacter	Gram Positive	Seedling	Pot	Peroxidase (POD) activity	salinity-stress	0.570228	0.0174588
45	Qin et al	2018	Diversity of Bacterial Microbiota of Coastal Halophyte Limonium sinense and Amelioration of Salinity Stress Damage by Symbiotic Plant Growth-Promoting Actinobacterium Glutamicibacter halophytocola KLBMP 5180	China	Glutamicibacter	Gram Positive	Seedling	Pot	Catalase (CAT) activity	salinity-stress	0.25988	0.00690189
45	Qin et al	2018	Diversity of Bacterial Microbiota of Coastal Halophyte Limonium sinense and Amelioration of Salinity Stress Damage by Symbiotic Plant Growth-Promoting Actinobacterium Glutamicibacter halophytocola KLBMP 5180	China	Glutamicibacter	Gram Positive	Seedling	Pot	Proline content	salinity-stress	0.334971	0.00978636
45	Qin et al	2018	Diversity of Bacterial Microbiota of Coastal Halophyte Limonium sinense and Amelioration of Salinity Stress Damage by Symbiotic Plant Growth-Promoting Actinobacterium Glutamicibacter halophytocola KLBMP 5180	China	Glutamicibacter	Gram Positive	Seedling	Pot	Leaf Na+	salinity-stress	-0.438772	0.0414448
45	Qin et al	2018	Diversity of Bacterial Microbiota of Coastal Halophyte Limonium sinense and Amelioration of Salinity Stress Damage by Symbiotic Plant Growth-Promoting Actinobacterium Glutamicibacter halophytocola KLBMP 5180	China	Glutamicibacter	Gram Positive	Seedling	Pot	Leaf K+	salinity-stress	0.305382	0.0247364
45	Qin et al	2018	Diversity of Bacterial Microbiota of Coastal Halophyte Limonium sinense and Amelioration of Salinity Stress Damage by Symbiotic Plant Growth-Promoting Actinobacterium Glutamicibacter halophytocola KLBMP 5180	China	Glutamicibacter	Gram Positive	Seedling	Pot	Leaf Na+/K+	salinity-stress	0.667829	0.12513
46	Qin et al	2017	Plant growth-promoting effect and genomic analysis of the beneficial endophyte Streptomyces sp. KLBMP 5084 isolated from halophyte Limonium sinense	China	Streptomyces	Gram Positive	Soil	Pot	Root length	salinity-stress	0.231135	0.0209755
46	Qin et al	2017	Plant growth-promoting effect and genomic analysis of the beneficial endophyte Streptomyces sp. KLBMP 5084 isolated from halophyte Limonium sinense	China	Streptomyces	Gram Positive	Soil	Pot	Total fresh biomass	salinity-stress	0.457241	0.0120686
46	Qin et al	2017	Plant growth-promoting effect and genomic analysis of the beneficial endophyte Streptomyces sp. KLBMP 5084 isolated from halophyte Limonium sinense	China	Streptomyces	Gram Positive	Soil	Pot	Total Chlorophyll	salinity-stress	0.0677182	0.0108967
46	Qin et al	2017	Plant growth-promoting effect and genomic analysis of the beneficial endophyte Streptomyces sp. KLBMP 5084 isolated from halophyte Limonium sinense	China	Streptomyces	Gram Positive	Soil	Pot	Malondialdehyde (MDA) content	salinity-stress	-0.319678	0.0137657
46	Qin et al	2017	Plant growth-promoting effect and genomic analysis of the beneficial endophyte Streptomyces sp. KLBMP 5084 isolated from halophyte Limonium sinense	China	Streptomyces	Gram Positive	Soil	Pot	Superoxide dismutase (SOD) activity	salinity-stress	0.261037	0.000432121
46	Qin et al	2017	Plant growth-promoting effect and genomic analysis of the beneficial endophyte Streptomyces sp. KLBMP 5084 isolated from halophyte Limonium sinense	China	Streptomyces	Gram Positive	Soil	Pot	Peroxidase (POD) activity	salinity-stress	0.127036	0.000341513
46	Qin et al	2017	Plant growth-promoting effect and genomic analysis of the beneficial endophyte Streptomyces sp. KLBMP 5084 isolated from halophyte Limonium sinense	China	Streptomyces	Gram Positive	Soil	Pot	Catalase (CAT) activity	salinity-stress	0.789647	0.00562353
46	Qin et al	2017	Plant growth-promoting effect and genomic analysis of the beneficial endophyte Streptomyces sp. KLBMP 5084 isolated from halophyte Limonium sinense	China	Streptomyces	Gram Positive	Soil	Pot	Proline content	salinity-stress	0.186319	0.00386128
46	Qin et al	2017	Plant growth-promoting effect and genomic analysis of the beneficial endophyte Streptomyces sp. KLBMP 5084 isolated from halophyte Limonium sinense	China	Streptomyces	Gram Positive	Soil	Pot	Leaf Na+	salinity-stress	-0.0962872	0.000231078
46	Qin et al	2017	Plant growth-promoting effect and genomic analysis of the beneficial endophyte Streptomyces sp. KLBMP 5084 isolated from halophyte Limonium sinense	China	Streptomyces	Gram Positive	Soil	Pot	Root Na+	salinity-stress	-0.360149	0.00370756
46	Qin et al	2017	Plant growth-promoting effect and genomic analysis of the beneficial endophyte Streptomyces sp. KLBMP 5084 isolated from halophyte Limonium sinense	China	Streptomyces	Gram Positive	Soil	Pot	Leaf K+	salinity-stress	-0.0161164	0.00114156
46	Qin et al	2017	Plant growth-promoting effect and genomic analysis of the beneficial endophyte Streptomyces sp. KLBMP 5084 isolated from halophyte Limonium sinense	China	Streptomyces	Gram Positive	Soil	Pot	Root K+	salinity-stress	0.180904	0.00298988
46	Qin et al	2017	Plant growth-promoting effect and genomic analysis of the beneficial endophyte Streptomyces sp. KLBMP 5084 isolated from halophyte Limonium sinense	China	Streptomyces	Gram Positive	Soil	Pot	Leaf Na+/K+	salinity-stress	-0.09257	0.00426155
46	Qin et al	2017	Plant growth-promoting effect and genomic analysis of the beneficial endophyte Streptomyces sp. KLBMP 5084 isolated from halophyte Limonium sinense	China	Streptomyces	Gram Positive	Soil	Pot	Root Na+/K+	salinity-stress	-0.460688	0.0034393
47	Qin et al	2013	Isolation of ACC deaminase-producing habitat-adapted symbiotic bacteria associated with halophyte Limonium sinense (Girard) Kuntze and evaluating their plant growth-promoting activity under salt stress	China	Isoptericola	Gram Positive	Seed	In-vitro	Root length	salinity-stress	0.427293	0.03444
47	Qin et al	2013	Isolation of ACC deaminase-producing habitat-adapted symbiotic bacteria associated with halophyte Limonium sinense (Girard) Kuntze and evaluating their plant growth-promoting activity under salt stress	China	Isoptericola	Gram Positive	Seed	In-vitro	Shoot length	salinity-stress	0.158075	0.00176766
47	Qin et al	2013	Isolation of ACC deaminase-producing habitat-adapted symbiotic bacteria associated with halophyte Limonium sinense (Girard) Kuntze and evaluating their plant growth-promoting activity under salt stress	China	Isoptericola	Gram Positive	Seed	In-vitro	No. of leaves	salinity-stress	0.42912	0.00840959
47	Qin et al	2013	Isolation of ACC deaminase-producing habitat-adapted symbiotic bacteria associated with halophyte Limonium sinense (Girard) Kuntze and evaluating their plant growth-promoting activity under salt stress	China	Isoptericola	Gram Positive	Seed	In-vitro	Leaf area	salinity-stress	0.627465	0.0165302
48	Qin et al	2013	Isolation of ACC deaminase-producing habitat-adapted symbiotic bacteria associated with halophyte Limonium sinense (Girard) Kuntze and evaluating their plant growth-promoting activity under salt stress	China	Bacillus	Gram Positive	Seed	In-vitro	Root length	salinity-stress	0.569029	0.0511711
48	Qin et al	2013	Isolation of ACC deaminase-producing habitat-adapted symbiotic bacteria associated with halophyte Limonium sinense (Girard) Kuntze and evaluating their plant growth-promoting activity under salt stress	China	Bacillus	Gram Positive	Seed	In-vitro	Shoot length	salinity-stress	0.519958	0.000270531
48	Qin et al	2013	Isolation of ACC deaminase-producing habitat-adapted symbiotic bacteria associated with halophyte Limonium sinense (Girard) Kuntze and evaluating their plant growth-promoting activity under salt stress	China	Bacillus	Gram Positive	Seed	In-vitro	No. of leaves	salinity-stress	0.474815	0.00601614
48	Qin et al	2013	Isolation of ACC deaminase-producing habitat-adapted symbiotic bacteria associated with halophyte Limonium sinense (Girard) Kuntze and evaluating their plant growth-promoting activity under salt stress	China	Bacillus	Gram Positive	Seed	In-vitro	Leaf area	salinity-stress	1.83828	0.00355789
49	Qin et al	2013	Isolation of ACC deaminase-producing habitat-adapted symbiotic bacteria associated with halophyte Limonium sinense (Girard) Kuntze and evaluating their plant growth-promoting activity under salt stress	China	Streptomyces	Gram Positive	Seed	In-vitro	Root length	salinity-stress	0.81749	0.0519995
49	Qin et al	2013	Isolation of ACC deaminase-producing habitat-adapted symbiotic bacteria associated with halophyte Limonium sinense (Girard) Kuntze and evaluating their plant growth-promoting activity under salt stress	China	Streptomyces	Gram Positive	Seed	In-vitro	Shoot length	salinity-stress	0.507149	0.00496089
49	Qin et al	2013	Isolation of ACC deaminase-producing habitat-adapted symbiotic bacteria associated with halophyte Limonium sinense (Girard) Kuntze and evaluating their plant growth-promoting activity under salt stress	China	Streptomyces	Gram Positive	Seed	In-vitro	No. of leaves	salinity-stress	0.45257	0.00775601
49	Qin et al	2013	Isolation of ACC deaminase-producing habitat-adapted symbiotic bacteria associated with halophyte Limonium sinense (Girard) Kuntze and evaluating their plant growth-promoting activity under salt stress	China	Streptomyces	Gram Positive	Seed	In-vitro	Leaf area	salinity-stress	2.0814	0.0040764
50	Qin et al	2013	Isolation of ACC deaminase-producing habitat-adapted symbiotic bacteria associated with halophyte Limonium sinense (Girard) Kuntze and evaluating their plant growth-promoting activity under salt stress	China	Arthrobacter	Gram Positive	Seed	In-vitro	Root length	salinity-stress	0.420451	0.0338542
50	Qin et al	2013	Isolation of ACC deaminase-producing habitat-adapted symbiotic bacteria associated with halophyte Limonium sinense (Girard) Kuntze and evaluating their plant growth-promoting activity under salt stress	China	Arthrobacter	Gram Positive	Seed	In-vitro	Shoot length	salinity-stress	0.482917	0.00411062
50	Qin et al	2013	Isolation of ACC deaminase-producing habitat-adapted symbiotic bacteria associated with halophyte Limonium sinense (Girard) Kuntze and evaluating their plant growth-promoting activity under salt stress	China	Arthrobacter	Gram Positive	Seed	In-vitro	No. of leaves	salinity-stress	0.518513	0.00658157
50	Qin et al	2013	Isolation of ACC deaminase-producing habitat-adapted symbiotic bacteria associated with halophyte Limonium sinense (Girard) Kuntze and evaluating their plant growth-promoting activity under salt stress	China	Arthrobacter	Gram Positive	Seed	In-vitro	Leaf area	salinity-stress	1.58045	0.00476799
51	Razzaghi et al	2019	Improved growth and salinity tolerance of the halophyte Salicornia sp. by co–inoculation with endophytic and rhizosphere bacteria	Iran	Staphylococcus	Gram Positive	Seed	Pot	Shoot length	salinity-stress	0.280902	0.0241582
51	Razzaghi et al	2019	Improved growth and salinity tolerance of the halophyte Salicornia sp. by co–inoculation with endophytic and rhizosphere bacteria	Iran	Staphylococcus	Gram Positive	Seed	Pot	Root length	salinity-stress	0.730188	0.103984
51	Razzaghi et al	2019	Improved growth and salinity tolerance of the halophyte Salicornia sp. by co–inoculation with endophytic and rhizosphere bacteria	Iran	Staphylococcus	Gram Positive	Seed	Pot	Shoot dry biomass	salinity-stress	-0.0122701	0.00395912
51	Razzaghi et al	2019	Improved growth and salinity tolerance of the halophyte Salicornia sp. by co–inoculation with endophytic and rhizosphere bacteria	Iran	Staphylococcus	Gram Positive	Seed	Pot	Root dry biomass	salinity-stress	0.167054	0.00841716
51	Razzaghi et al	2019	Improved growth and salinity tolerance of the halophyte Salicornia sp. by co–inoculation with endophytic and rhizosphere bacteria	Iran	Staphylococcus	Gram Positive	Seed	Pot	Relative water content (RWC)	salinity-stress	-0.14287	0.000325547
51	Razzaghi et al	2019	Improved growth and salinity tolerance of the halophyte Salicornia sp. by co–inoculation with endophytic and rhizosphere bacteria	Iran	Staphylococcus	Gram Positive	Seed	Pot	Total Chlorophyll	salinity-stress	0.242562	0.0147876
51	Razzaghi et al	2019	Improved growth and salinity tolerance of the halophyte Salicornia sp. by co–inoculation with endophytic and rhizosphere bacteria	Iran	Staphylococcus	Gram Positive	Seed	Pot	Leaf K+	salinity-stress	0.0180185	0.00259782
51	Razzaghi et al	2019	Improved growth and salinity tolerance of the halophyte Salicornia sp. by co–inoculation with endophytic and rhizosphere bacteria	Iran	Staphylococcus	Gram Positive	Seed	Pot	Superoxide dismutase (SOD) activity	salinity-stress	0.127059	0.00097357
51	Razzaghi et al	2019	Improved growth and salinity tolerance of the halophyte Salicornia sp. by co–inoculation with endophytic and rhizosphere bacteria	Iran	Staphylococcus	Gram Positive	Seed	Pot	Proline content	salinity-stress	-0.0151518	0.000459216
52	Rojas-Solis et al	2020	Antifungal and Plant Growth–Promoting Bacillus under Saline Stress Modify their Membrane Composition	Mexico	Bacillus	Gram Positive	Seedling	Pot	Root length	salinity-stress	0.293932	0.00885471
52	Rojas-Solis et al	2020	Antifungal and Plant Growth–Promoting Bacillus under Saline Stress Modify their Membrane Composition	Mexico	Bacillus	Gram Positive	Seedling	Pot	Shoot length	salinity-stress	0.203821	0.00180364
52	Rojas-Solis et al	2020	Antifungal and Plant Growth–Promoting Bacillus under Saline Stress Modify their Membrane Composition	Mexico	Bacillus	Gram Positive	Seedling	Pot	Total Chlorophyll	salinity-stress	0.0295323	0.0101624
52	Rojas-Solis et al	2020	Antifungal and Plant Growth–Promoting Bacillus under Saline Stress Modify their Membrane Composition	Mexico	Bacillus	Gram Positive	Seedling	Pot	Total dry biomass	salinity-stress	0.185403	0.00273669
53	Rojas-Solis et al	2020	Antifungal and Plant Growth–Promoting Bacillus under Saline Stress Modify their Membrane Composition	Mexico	Bacillus	Gram Positive	Seedling	Pot	Root length	salinity-stress	0.246811	0.00978271
53	Rojas-Solis et al	2020	Antifungal and Plant Growth–Promoting Bacillus under Saline Stress Modify their Membrane Composition	Mexico	Bacillus	Gram Positive	Seedling	Pot	Shoot length	salinity-stress	0.220102	0.00161621
53	Rojas-Solis et al	2020	Antifungal and Plant Growth–Promoting Bacillus under Saline Stress Modify their Membrane Composition	Mexico	Bacillus	Gram Positive	Seedling	Pot	Total Chlorophyll	salinity-stress	0.301867	0.0131453
53	Rojas-Solis et al	2020	Antifungal and Plant Growth–Promoting Bacillus under Saline Stress Modify their Membrane Composition	Mexico	Bacillus	Gram Positive	Seedling	Pot	Total dry biomass	salinity-stress	0.0606246	0.00596021
54	Rojas-Solis et al	2020	Antifungal and Plant Growth–Promoting Bacillus under Saline Stress Modify their Membrane Composition	Mexico	Bacillus	Gram Positive	Seedling	Pot	Root length	salinity-stress	0.292763	0.00724244
54	Rojas-Solis et al	2020	Antifungal and Plant Growth–Promoting Bacillus under Saline Stress Modify their Membrane Composition	Mexico	Bacillus	Gram Positive	Seedling	Pot	Shoot length	salinity-stress	0.186845	0.0012254
54	Rojas-Solis et al	2020	Antifungal and Plant Growth–Promoting Bacillus under Saline Stress Modify their Membrane Composition	Mexico	Bacillus	Gram Positive	Seedling	Pot	Total Chlorophyll	salinity-stress	-0.0749467	0.00707106
54	Rojas-Solis et al	2020	Antifungal and Plant Growth–Promoting Bacillus under Saline Stress Modify their Membrane Composition	Mexico	Bacillus	Gram Positive	Seedling	Pot	Total dry biomass	salinity-stress	0.105361	0.005
55	Rojas-Solis et al	2020	Antifungal and Plant Growth–Promoting Bacillus under Saline Stress Modify their Membrane Composition	Mexico	Bacillus	Gram Positive	Seedling	Pot	Root length	salinity-stress	0.248026	0.0100353
55	Rojas-Solis et al	2020	Antifungal and Plant Growth–Promoting Bacillus under Saline Stress Modify their Membrane Composition	Mexico	Bacillus	Gram Positive	Seedling	Pot	Shoot length	salinity-stress	0.279241	0.00188055
55	Rojas-Solis et al	2020	Antifungal and Plant Growth–Promoting Bacillus under Saline Stress Modify their Membrane Composition	Mexico	Bacillus	Gram Positive	Seedling	Pot	Total Chlorophyll	salinity-stress	0.0822381	0.010956
55	Rojas-Solis et al	2020	Antifungal and Plant Growth–Promoting Bacillus under Saline Stress Modify their Membrane Composition	Mexico	Bacillus	Gram Positive	Seedling	Pot	Total dry biomass	salinity-stress	0.271934	0.005
56	Rojas-Tapias	2012	Effect of inoculation with plant growth-promoting bacteria (PGPB) on amelioration of saline stress in maize (Zea mays)	Colombia	Azotobacter	Gram Negative	Seedling	Pot	Total Chlorophyll	salinity-stress	1.57819	0.000564114
56	Rojas-Tapias	2012	Effect of inoculation with plant growth-promoting bacteria (PGPB) on amelioration of saline stress in maize (Zea mays)	Colombia	Azotobacter	Gram Negative	Seedling	Pot	Root Na+	salinity-stress	0.139785	0.000833333
56	Rojas-Tapias	2012	Effect of inoculation with plant growth-promoting bacteria (PGPB) on amelioration of saline stress in maize (Zea mays)	Colombia	Azotobacter	Gram Negative	Seedling	Pot	Root K+	salinity-stress	0.327937	0.000833333
56	Rojas-Tapias	2012	Effect of inoculation with plant growth-promoting bacteria (PGPB) on amelioration of saline stress in maize (Zea mays)	Colombia	Azotobacter	Gram Negative	Seedling	Pot	Leaf Na+	salinity-stress	-0.0342243	0.000833333
56	Rojas-Tapias	2012	Effect of inoculation with plant growth-promoting bacteria (PGPB) on amelioration of saline stress in maize (Zea mays)	Colombia	Azotobacter	Gram Negative	Seedling	Pot	Leaf K+	salinity-stress	0.319031	0.000833333
56	Rojas-Tapias	2012	Effect of inoculation with plant growth-promoting bacteria (PGPB) on amelioration of saline stress in maize (Zea mays)	Colombia	Azotobacter	Gram Negative	Seedling	Pot	Shoot Ca2+	salinity-stress	0.162411	0.000833333
56	Rojas-Tapias	2012	Effect of inoculation with plant growth-promoting bacteria (PGPB) on amelioration of saline stress in maize (Zea mays)	Colombia	Azotobacter	Gram Negative	Seedling	Pot	Shoot Mg2+	salinity-stress	0.577148	0.000833333
56	Rojas-Tapias	2012	Effect of inoculation with plant growth-promoting bacteria (PGPB) on amelioration of saline stress in maize (Zea mays)	Colombia	Azotobacter	Gram Negative	Seedling	Pot	Shoot length	salinity-stress	0.23252	0.00333929
56	Rojas-Tapias	2012	Effect of inoculation with plant growth-promoting bacteria (PGPB) on amelioration of saline stress in maize (Zea mays)	Colombia	Azotobacter	Gram Negative	Seedling	Pot	Root length	salinity-stress	0.237217	0.0022197
56	Rojas-Tapias	2012	Effect of inoculation with plant growth-promoting bacteria (PGPB) on amelioration of saline stress in maize (Zea mays)	Colombia	Azotobacter	Gram Negative	Seedling	Pot	Shoot dry biomass	salinity-stress	0.587787	0.00247428
56	Rojas-Tapias	2012	Effect of inoculation with plant growth-promoting bacteria (PGPB) on amelioration of saline stress in maize (Zea mays)	Colombia	Azotobacter	Gram Negative	Seedling	Pot	Root dry biomass	salinity-stress	0.382992	0.00211815
56	Rojas-Tapias	2012	Effect of inoculation with plant growth-promoting bacteria (PGPB) on amelioration of saline stress in maize (Zea mays)	Colombia	Azotobacter	Gram Negative	Seedling	Pot	Proline content	salinity-stress	-0.27084	0.00176941
57	Rojas-Tapias	2012	Effect of inoculation with plant growth-promoting bacteria (PGPB) on amelioration of saline stress in maize (Zea mays)	Colombia	Azotobacter	Gram Negative	Seedling	Pot	Total Chlorophyll	salinity-stress	1.83258	0.00148363
57	Rojas-Tapias	2012	Effect of inoculation with plant growth-promoting bacteria (PGPB) on amelioration of saline stress in maize (Zea mays)	Colombia	Azotobacter	Gram Negative	Seedling	Pot	Root Na+	salinity-stress	-0.220769	0.000833333
57	Rojas-Tapias	2012	Effect of inoculation with plant growth-promoting bacteria (PGPB) on amelioration of saline stress in maize (Zea mays)	Colombia	Azotobacter	Gram Negative	Seedling	Pot	Root K+	salinity-stress	0.868124	0.000833333
57	Rojas-Tapias	2012	Effect of inoculation with plant growth-promoting bacteria (PGPB) on amelioration of saline stress in maize (Zea mays)	Colombia	Azotobacter	Gram Negative	Seedling	Pot	Leaf Na+	salinity-stress	-0.319067	0.000833333
57	Rojas-Tapias	2012	Effect of inoculation with plant growth-promoting bacteria (PGPB) on amelioration of saline stress in maize (Zea mays)	Colombia	Azotobacter	Gram Negative	Seedling	Pot	Leaf K+	salinity-stress	0.375388	0.000833333
57	Rojas-Tapias	2012	Effect of inoculation with plant growth-promoting bacteria (PGPB) on amelioration of saline stress in maize (Zea mays)	Colombia	Azotobacter	Gram Negative	Seedling	Pot	Shoot Ca2+	salinity-stress	0.194788	0.000833333
57	Rojas-Tapias	2012	Effect of inoculation with plant growth-promoting bacteria (PGPB) on amelioration of saline stress in maize (Zea mays)	Colombia	Azotobacter	Gram Negative	Seedling	Pot	Shoot Mg2+	salinity-stress	0.0909718	0.000833333
57	Rojas-Tapias	2012	Effect of inoculation with plant growth-promoting bacteria (PGPB) on amelioration of saline stress in maize (Zea mays)	Colombia	Azotobacter	Gram Negative	Seedling	Pot	Shoot length	salinity-stress	0.365423	0.00154963
57	Rojas-Tapias	2012	Effect of inoculation with plant growth-promoting bacteria (PGPB) on amelioration of saline stress in maize (Zea mays)	Colombia	Azotobacter	Gram Negative	Seedling	Pot	Root length	salinity-stress	0.972924	0.00218769
57	Rojas-Tapias	2012	Effect of inoculation with plant growth-promoting bacteria (PGPB) on amelioration of saline stress in maize (Zea mays)	Colombia	Azotobacter	Gram Negative	Seedling	Pot	Shoot dry biomass	salinity-stress	0.788457	0.00179408
57	Rojas-Tapias	2012	Effect of inoculation with plant growth-promoting bacteria (PGPB) on amelioration of saline stress in maize (Zea mays)	Colombia	Azotobacter	Gram Negative	Seedling	Pot	Root dry biomass	salinity-stress	0.336472	0.0041421
57	Rojas-Tapias	2012	Effect of inoculation with plant growth-promoting bacteria (PGPB) on amelioration of saline stress in maize (Zea mays)	Colombia	Azotobacter	Gram Negative	Seedling	Pot	Proline content	salinity-stress	-0.143591	0.0020916
58	Shahzad et al	2017	Inoculation of abscisic acid-producing endophytic bacteria enhances salinity stress tolerance in Oryza sativa	South Korea	Bacillus	Gram Positive	Soil	Pot	Shoot length	salinity-stress	0.388658	0.00238869
58	Shahzad et al	2017	Inoculation of abscisic acid-producing endophytic bacteria enhances salinity stress tolerance in Oryza sativa	South Korea	Bacillus	Gram Positive	Soil	Pot	Root length	salinity-stress	0.567106	0.0133306
58	Shahzad et al	2017	Inoculation of abscisic acid-producing endophytic bacteria enhances salinity stress tolerance in Oryza sativa	South Korea	Bacillus	Gram Positive	Soil	Pot	Shoot fresh biomass	salinity-stress	0.184093	9.08895e-05
58	Shahzad et al	2017	Inoculation of abscisic acid-producing endophytic bacteria enhances salinity stress tolerance in Oryza sativa	South Korea	Bacillus	Gram Positive	Soil	Pot	Shoot dry biomass	salinity-stress	0.24686	0.000611806
58	Shahzad et al	2017	Inoculation of abscisic acid-producing endophytic bacteria enhances salinity stress tolerance in Oryza sativa	South Korea	Bacillus	Gram Positive	Soil	Pot	Total Chlorophyll	salinity-stress	1.99061	0.0897679
59	Simarmata et al	2018	Amelioration of Salt Tolerance in Soybean (Glycine Max. L) by Plant-Growth Promoting Endophytic Bacteria Produce 1-Aminocyclopropane-1-Carboxylase Deaminase	Indonesia	Pseudomonas	Gram Negative	Seed	In-vitro	Germination rate	salinity-stress	0.170161	0.005
59	Simarmata et al	2018	Amelioration of Salt Tolerance in Soybean (Glycine Max. L) by Plant-Growth Promoting Endophytic Bacteria Produce 1-Aminocyclopropane-1-Carboxylase Deaminase	Indonesia	Pseudomonas	Gram Negative	Seed	In-vitro	Shoot length	salinity-stress	0.645933	0.0335936
59	Simarmata et al	2018	Amelioration of Salt Tolerance in Soybean (Glycine Max. L) by Plant-Growth Promoting Endophytic Bacteria Produce 1-Aminocyclopropane-1-Carboxylase Deaminase	Indonesia	Pseudomonas	Gram Negative	Seed	In-vitro	Root length	salinity-stress	1.19599	0.144324
59	Simarmata et al	2018	Amelioration of Salt Tolerance in Soybean (Glycine Max. L) by Plant-Growth Promoting Endophytic Bacteria Produce 1-Aminocyclopropane-1-Carboxylase Deaminase	Indonesia	Pseudomonas	Gram Negative	Seed	In-vitro	Total dry biomass	salinity-stress	0.14842	0.0041
59	Simarmata et al	2018	Amelioration of Salt Tolerance in Soybean (Glycine Max. L) by Plant-Growth Promoting Endophytic Bacteria Produce 1-Aminocyclopropane-1-Carboxylase Deaminase	Indonesia	Pseudomonas	Gram Negative	Seed	In-vitro	Stem diameter	salinity-stress	-0.0782522	0.00156768
59	Simarmata et al	2018	Amelioration of Salt Tolerance in Soybean (Glycine Max. L) by Plant-Growth Promoting Endophytic Bacteria Produce 1-Aminocyclopropane-1-Carboxylase Deaminase	Indonesia	Pseudomonas	Gram Negative	Seed	In-vitro	Chlorophyll-a	salinity-stress	0.54024	0.005
59	Simarmata et al	2018	Amelioration of Salt Tolerance in Soybean (Glycine Max. L) by Plant-Growth Promoting Endophytic Bacteria Produce 1-Aminocyclopropane-1-Carboxylase Deaminase	Indonesia	Pseudomonas	Gram Negative	Seed	In-vitro	Chlorophyll-b	salinity-stress	0.635989	0.005
59	Simarmata et al	2018	Amelioration of Salt Tolerance in Soybean (Glycine Max. L) by Plant-Growth Promoting Endophytic Bacteria Produce 1-Aminocyclopropane-1-Carboxylase Deaminase	Indonesia	Pseudomonas	Gram Negative	Seed	In-vitro	Carotenoids	salinity-stress	0.476924	0.005
60	Simarmata et al	2018	Amelioration of Salt Tolerance in Soybean (Glycine Max. L) by Plant-Growth Promoting Endophytic Bacteria Produce 1-Aminocyclopropane-1-Carboxylase Deaminase	Indonesia	Pseudomonas	Gram Negative	Seed	In-vitro	Germination rate	salinity-stress	0.130563	0.005
60	Simarmata et al	2018	Amelioration of Salt Tolerance in Soybean (Glycine Max. L) by Plant-Growth Promoting Endophytic Bacteria Produce 1-Aminocyclopropane-1-Carboxylase Deaminase	Indonesia	Pseudomonas	Gram Negative	Seed	In-vitro	Shoot length	salinity-stress	0.486254	0.0128007
60	Simarmata et al	2018	Amelioration of Salt Tolerance in Soybean (Glycine Max. L) by Plant-Growth Promoting Endophytic Bacteria Produce 1-Aminocyclopropane-1-Carboxylase Deaminase	Indonesia	Pseudomonas	Gram Negative	Seed	In-vitro	Root length	salinity-stress	0.864997	0.0274307
60	Simarmata et al	2018	Amelioration of Salt Tolerance in Soybean (Glycine Max. L) by Plant-Growth Promoting Endophytic Bacteria Produce 1-Aminocyclopropane-1-Carboxylase Deaminase	Indonesia	Pseudomonas	Gram Negative	Seed	In-vitro	Total dry biomass	salinity-stress	0.113329	0.00377551
60	Simarmata et al	2018	Amelioration of Salt Tolerance in Soybean (Glycine Max. L) by Plant-Growth Promoting Endophytic Bacteria Produce 1-Aminocyclopropane-1-Carboxylase Deaminase	Indonesia	Pseudomonas	Gram Negative	Seed	In-vitro	Stem diameter	salinity-stress	-0.24214	0.00418887
60	Simarmata et al	2018	Amelioration of Salt Tolerance in Soybean (Glycine Max. L) by Plant-Growth Promoting Endophytic Bacteria Produce 1-Aminocyclopropane-1-Carboxylase Deaminase	Indonesia	Pseudomonas	Gram Negative	Seed	In-vitro	Chlorophyll-a	salinity-stress	0.317096	0.005
60	Simarmata et al	2018	Amelioration of Salt Tolerance in Soybean (Glycine Max. L) by Plant-Growth Promoting Endophytic Bacteria Produce 1-Aminocyclopropane-1-Carboxylase Deaminase	Indonesia	Pseudomonas	Gram Negative	Seed	In-vitro	Chlorophyll-b	salinity-stress	0.488353	0.005
60	Simarmata et al	2018	Amelioration of Salt Tolerance in Soybean (Glycine Max. L) by Plant-Growth Promoting Endophytic Bacteria Produce 1-Aminocyclopropane-1-Carboxylase Deaminase	Indonesia	Pseudomonas	Gram Negative	Seed	In-vitro	Carotenoids	salinity-stress	0.308301	0.005
61	Simarmata et al	2018	Amelioration of Salt Tolerance in Soybean (Glycine Max. L) by Plant-Growth Promoting Endophytic Bacteria Produce 1-Aminocyclopropane-1-Carboxylase Deaminase	Indonesia	Pseudomonas	Gram Negative	Seed	In-vitro	Germination rate	salinity-stress	0.109536	0.005
61	Simarmata et al	2018	Amelioration of Salt Tolerance in Soybean (Glycine Max. L) by Plant-Growth Promoting Endophytic Bacteria Produce 1-Aminocyclopropane-1-Carboxylase Deaminase	Indonesia	Pseudomonas	Gram Negative	Seed	In-vitro	Shoot length	salinity-stress	0.385857	0.0199275
61	Simarmata et al	2018	Amelioration of Salt Tolerance in Soybean (Glycine Max. L) by Plant-Growth Promoting Endophytic Bacteria Produce 1-Aminocyclopropane-1-Carboxylase Deaminase	Indonesia	Pseudomonas	Gram Negative	Seed	In-vitro	Root length	salinity-stress	0.902561	0.0242461
61	Simarmata et al	2018	Amelioration of Salt Tolerance in Soybean (Glycine Max. L) by Plant-Growth Promoting Endophytic Bacteria Produce 1-Aminocyclopropane-1-Carboxylase Deaminase	Indonesia	Pseudomonas	Gram Negative	Seed	In-vitro	Total dry biomass	salinity-stress	0.113329	0.00377551
61	Simarmata et al	2018	Amelioration of Salt Tolerance in Soybean (Glycine Max. L) by Plant-Growth Promoting Endophytic Bacteria Produce 1-Aminocyclopropane-1-Carboxylase Deaminase	Indonesia	Pseudomonas	Gram Negative	Seed	In-vitro	Stem diameter	salinity-stress	-0.02174	0.00325474
61	Simarmata et al	2018	Amelioration of Salt Tolerance in Soybean (Glycine Max. L) by Plant-Growth Promoting Endophytic Bacteria Produce 1-Aminocyclopropane-1-Carboxylase Deaminase	Indonesia	Pseudomonas	Gram Negative	Seed	In-vitro	Chlorophyll-a	salinity-stress	0.557481	0.005
61	Simarmata et al	2018	Amelioration of Salt Tolerance in Soybean (Glycine Max. L) by Plant-Growth Promoting Endophytic Bacteria Produce 1-Aminocyclopropane-1-Carboxylase Deaminase	Indonesia	Pseudomonas	Gram Negative	Seed	In-vitro	Chlorophyll-b	salinity-stress	0.616186	0.005
61	Simarmata et al	2018	Amelioration of Salt Tolerance in Soybean (Glycine Max. L) by Plant-Growth Promoting Endophytic Bacteria Produce 1-Aminocyclopropane-1-Carboxylase Deaminase	Indonesia	Pseudomonas	Gram Negative	Seed	In-vitro	Carotenoids	salinity-stress	0.423814	0.005
62	Simarmata et al	2018	Amelioration of Salt Tolerance in Soybean (Glycine Max. L) by Plant-Growth Promoting Endophytic Bacteria Produce 1-Aminocyclopropane-1-Carboxylase Deaminase	Indonesia	Raoultella	Gram Negative	Seed	In-vitro	Germination rate	salinity-stress	0.189963	0.005
62	Simarmata et al	2018	Amelioration of Salt Tolerance in Soybean (Glycine Max. L) by Plant-Growth Promoting Endophytic Bacteria Produce 1-Aminocyclopropane-1-Carboxylase Deaminase	Indonesia	Raoultella	Gram Negative	Seed	In-vitro	Shoot length	salinity-stress	0.756623	0.0099927
62	Simarmata et al	2018	Amelioration of Salt Tolerance in Soybean (Glycine Max. L) by Plant-Growth Promoting Endophytic Bacteria Produce 1-Aminocyclopropane-1-Carboxylase Deaminase	Indonesia	Raoultella	Gram Negative	Seed	In-vitro	Root length	salinity-stress	0.732149	0.0350181
62	Simarmata et al	2018	Amelioration of Salt Tolerance in Soybean (Glycine Max. L) by Plant-Growth Promoting Endophytic Bacteria Produce 1-Aminocyclopropane-1-Carboxylase Deaminase	Indonesia	Raoultella	Gram Negative	Seed	In-vitro	Total dry biomass	salinity-stress	0.182322	0.005
62	Simarmata et al	2018	Amelioration of Salt Tolerance in Soybean (Glycine Max. L) by Plant-Growth Promoting Endophytic Bacteria Produce 1-Aminocyclopropane-1-Carboxylase Deaminase	Indonesia	Raoultella	Gram Negative	Seed	In-vitro	Stem diameter	salinity-stress	-0.195309	0.00403787
62	Simarmata et al	2018	Amelioration of Salt Tolerance in Soybean (Glycine Max. L) by Plant-Growth Promoting Endophytic Bacteria Produce 1-Aminocyclopropane-1-Carboxylase Deaminase	Indonesia	Raoultella	Gram Negative	Seed	In-vitro	Chlorophyll-a	salinity-stress	0.565992	0.005
62	Simarmata et al	2018	Amelioration of Salt Tolerance in Soybean (Glycine Max. L) by Plant-Growth Promoting Endophytic Bacteria Produce 1-Aminocyclopropane-1-Carboxylase Deaminase	Indonesia	Raoultella	Gram Negative	Seed	In-vitro	Chlorophyll-b	salinity-stress	0.616186	0.005
62	Simarmata et al	2018	Amelioration of Salt Tolerance in Soybean (Glycine Max. L) by Plant-Growth Promoting Endophytic Bacteria Produce 1-Aminocyclopropane-1-Carboxylase Deaminase	Indonesia	Raoultella	Gram Negative	Seed	In-vitro	Carotenoids	salinity-stress	0.423814	0.005
63	Simarmata et al	2018	Amelioration of Salt Tolerance in Soybean (Glycine Max. L) by Plant-Growth Promoting Endophytic Bacteria Produce 1-Aminocyclopropane-1-Carboxylase Deaminase	Indonesia	Pantoea	Gram Negative	Seed	In-vitro	Germination rate	salinity-stress	0.067411	0.005
63	Simarmata et al	2018	Amelioration of Salt Tolerance in Soybean (Glycine Max. L) by Plant-Growth Promoting Endophytic Bacteria Produce 1-Aminocyclopropane-1-Carboxylase Deaminase	Indonesia	Pantoea	Gram Negative	Seed	In-vitro	Shoot length	salinity-stress	0.127445	0.0223882
63	Simarmata et al	2018	Amelioration of Salt Tolerance in Soybean (Glycine Max. L) by Plant-Growth Promoting Endophytic Bacteria Produce 1-Aminocyclopropane-1-Carboxylase Deaminase	Indonesia	Pantoea	Gram Negative	Seed	In-vitro	Root length	salinity-stress	-0.0229895	0.140953
63	Simarmata et al	2018	Amelioration of Salt Tolerance in Soybean (Glycine Max. L) by Plant-Growth Promoting Endophytic Bacteria Produce 1-Aminocyclopropane-1-Carboxylase Deaminase	Indonesia	Pantoea	Gram Negative	Seed	In-vitro	Total dry biomass	salinity-stress	0.113329	0.005
63	Simarmata et al	2018	Amelioration of Salt Tolerance in Soybean (Glycine Max. L) by Plant-Growth Promoting Endophytic Bacteria Produce 1-Aminocyclopropane-1-Carboxylase Deaminase	Indonesia	Pantoea	Gram Negative	Seed	In-vitro	Stem diameter	salinity-stress	-0.02174	0.00325474
63	Simarmata et al	2018	Amelioration of Salt Tolerance in Soybean (Glycine Max. L) by Plant-Growth Promoting Endophytic Bacteria Produce 1-Aminocyclopropane-1-Carboxylase Deaminase	Indonesia	Pantoea	Gram Negative	Seed	In-vitro	Chlorophyll-a	salinity-stress	0.0993725	0.005
63	Simarmata et al	2018	Amelioration of Salt Tolerance in Soybean (Glycine Max. L) by Plant-Growth Promoting Endophytic Bacteria Produce 1-Aminocyclopropane-1-Carboxylase Deaminase	Indonesia	Pantoea	Gram Negative	Seed	In-vitro	Chlorophyll-b	salinity-stress	-0.076961	0.005
63	Simarmata et al	2018	Amelioration of Salt Tolerance in Soybean (Glycine Max. L) by Plant-Growth Promoting Endophytic Bacteria Produce 1-Aminocyclopropane-1-Carboxylase Deaminase	Indonesia	Pantoea	Gram Negative	Seed	In-vitro	Carotenoids	salinity-stress	-0.0870114	0.005
64	Singh et al	2017	Bio-inoculation of Plant Growth-promoting Rhizobacterium Enterobacter cloacae ZNP-3 Increased Resistance Against Salt and Temperature Stresses in Wheat Plant (Triticum aestivum L.)	India	Enterobacter	Gram Negative	Seed	Pot	Shoot length	salinity-stress	0.291288	0.00672333
64	Singh et al	2017	Bio-inoculation of Plant Growth-promoting Rhizobacterium Enterobacter cloacae ZNP-3 Increased Resistance Against Salt and Temperature Stresses in Wheat Plant (Triticum aestivum L.)	India	Enterobacter	Gram Negative	Seed	Pot	Root length	salinity-stress	0.146156	0.00636333
64	Singh et al	2017	Bio-inoculation of Plant Growth-promoting Rhizobacterium Enterobacter cloacae ZNP-3 Increased Resistance Against Salt and Temperature Stresses in Wheat Plant (Triticum aestivum L.)	India	Enterobacter	Gram Negative	Seed	Pot	Total fresh biomass	salinity-stress	0.220609	0.0132513
64	Singh et al	2017	Bio-inoculation of Plant Growth-promoting Rhizobacterium Enterobacter cloacae ZNP-3 Increased Resistance Against Salt and Temperature Stresses in Wheat Plant (Triticum aestivum L.)	India	Enterobacter	Gram Negative	Seed	Pot	Total dry biomass	salinity-stress	0.117783	0.0144676
64	Singh et al	2017	Bio-inoculation of Plant Growth-promoting Rhizobacterium Enterobacter cloacae ZNP-3 Increased Resistance Against Salt and Temperature Stresses in Wheat Plant (Triticum aestivum L.)	India	Enterobacter	Gram Negative	Seed	Pot	Chlorophyll-a	salinity-stress	0.489853	0.0224869
64	Singh et al	2017	Bio-inoculation of Plant Growth-promoting Rhizobacterium Enterobacter cloacae ZNP-3 Increased Resistance Against Salt and Temperature Stresses in Wheat Plant (Triticum aestivum L.)	India	Enterobacter	Gram Negative	Seed	Pot	Chlorophyll-b	salinity-stress	0.0800427	0.0142151
64	Singh et al	2017	Bio-inoculation of Plant Growth-promoting Rhizobacterium Enterobacter cloacae ZNP-3 Increased Resistance Against Salt and Temperature Stresses in Wheat Plant (Triticum aestivum L.)	India	Enterobacter	Gram Negative	Seed	Pot	Leaf Na+	salinity-stress	-0.220154	0.00109858
64	Singh et al	2017	Bio-inoculation of Plant Growth-promoting Rhizobacterium Enterobacter cloacae ZNP-3 Increased Resistance Against Salt and Temperature Stresses in Wheat Plant (Triticum aestivum L.)	India	Enterobacter	Gram Negative	Seed	Pot	Root Na+	salinity-stress	-0.214845	0.00184151
64	Singh et al	2017	Bio-inoculation of Plant Growth-promoting Rhizobacterium Enterobacter cloacae ZNP-3 Increased Resistance Against Salt and Temperature Stresses in Wheat Plant (Triticum aestivum L.)	India	Enterobacter	Gram Negative	Seed	Pot	Leaf K+	salinity-stress	0.232932	0.00682307
64	Singh et al	2017	Bio-inoculation of Plant Growth-promoting Rhizobacterium Enterobacter cloacae ZNP-3 Increased Resistance Against Salt and Temperature Stresses in Wheat Plant (Triticum aestivum L.)	India	Enterobacter	Gram Negative	Seed	Pot	Root K+	salinity-stress	0.293761	0.00813034
64	Singh et al	2017	Bio-inoculation of Plant Growth-promoting Rhizobacterium Enterobacter cloacae ZNP-3 Increased Resistance Against Salt and Temperature Stresses in Wheat Plant (Triticum aestivum L.)	India	Enterobacter	Gram Negative	Seed	Pot	Proline content	salinity-stress	-0.253385	0.00258591
64	Singh et al	2017	Bio-inoculation of Plant Growth-promoting Rhizobacterium Enterobacter cloacae ZNP-3 Increased Resistance Against Salt and Temperature Stresses in Wheat Plant (Triticum aestivum L.)	India	Enterobacter	Gram Negative	Seed	Pot	Malondialdehyde (MDA) content	salinity-stress	-0.199948	0.00240495
65	Singh et al	2015	The plant-growth-promoting bacterium Klebsiellasp. SBP-8 confers induced systemic tolerance in wheat (Triticum aestivum) under salt stress	India	Klebsiella	Gram Negative	Soil	Pot	Shoot length	salinity-stress	0.390474	0.00727153
65	Singh et al	2015	The plant-growth-promoting bacterium Klebsiellasp. SBP-8 confers induced systemic tolerance in wheat (Triticum aestivum) under salt stress	India	Klebsiella	Gram Negative	Soil	Pot	Root length	salinity-stress	0.307849	0.00633845
65	Singh et al	2015	The plant-growth-promoting bacterium Klebsiellasp. SBP-8 confers induced systemic tolerance in wheat (Triticum aestivum) under salt stress	India	Klebsiella	Gram Negative	Soil	Pot	Total fresh biomass	salinity-stress	0.219363	0.0906652
65	Singh et al	2015	The plant-growth-promoting bacterium Klebsiellasp. SBP-8 confers induced systemic tolerance in wheat (Triticum aestivum) under salt stress	India	Klebsiella	Gram Negative	Soil	Pot	Total dry biomass	salinity-stress	0.17185	0.00890178
65	Singh et al	2015	The plant-growth-promoting bacterium Klebsiellasp. SBP-8 confers induced systemic tolerance in wheat (Triticum aestivum) under salt stress	India	Klebsiella	Gram Negative	Soil	Pot	Chlorophyll-a	salinity-stress	0.87855	1.17083
65	Singh et al	2015	The plant-growth-promoting bacterium Klebsiellasp. SBP-8 confers induced systemic tolerance in wheat (Triticum aestivum) under salt stress	India	Klebsiella	Gram Negative	Soil	Pot	Chlorophyll-b	salinity-stress	0.168623	0.014217
65	Singh et al	2015	The plant-growth-promoting bacterium Klebsiellasp. SBP-8 confers induced systemic tolerance in wheat (Triticum aestivum) under salt stress	India	Klebsiella	Gram Negative	Soil	Pot	Leaf Na+	salinity-stress	-0.500775	0.0130956
65	Singh et al	2015	The plant-growth-promoting bacterium Klebsiellasp. SBP-8 confers induced systemic tolerance in wheat (Triticum aestivum) under salt stress	India	Klebsiella	Gram Negative	Soil	Pot	Leaf K+	salinity-stress	0.610909	0.0321022
65	Singh et al	2015	The plant-growth-promoting bacterium Klebsiellasp. SBP-8 confers induced systemic tolerance in wheat (Triticum aestivum) under salt stress	India	Klebsiella	Gram Negative	Soil	Pot	Shoot Ca2+	salinity-stress	0.241162	0.0167476
66	Sun et al	2020	The Endophyte Pantoea alhagi NX-11 Alleviates Salt Stress Damage to Rice Seedlings by Secreting Exopolysaccharides	China	Pantoea	Gram Negative	Seedling	Hydroponic	Shoot length	salinity-stress	0.234471	4.8309e-06
66	Sun et al	2020	The Endophyte Pantoea alhagi NX-11 Alleviates Salt Stress Damage to Rice Seedlings by Secreting Exopolysaccharides	China	Pantoea	Gram Negative	Seedling	Hydroponic	Root length	salinity-stress	0.267117	4.03125e-05
66	Sun et al	2020	The Endophyte Pantoea alhagi NX-11 Alleviates Salt Stress Damage to Rice Seedlings by Secreting Exopolysaccharides	China	Pantoea	Gram Negative	Seedling	Hydroponic	Total fresh biomass	salinity-stress	0.281566	0.00283874
66	Sun et al	2020	The Endophyte Pantoea alhagi NX-11 Alleviates Salt Stress Damage to Rice Seedlings by Secreting Exopolysaccharides	China	Pantoea	Gram Negative	Seedling	Hydroponic	Total Chlorophyll	salinity-stress	0.354361	0.000127544
66	Sun et al	2020	The Endophyte Pantoea alhagi NX-11 Alleviates Salt Stress Damage to Rice Seedlings by Secreting Exopolysaccharides	China	Pantoea	Gram Negative	Seedling	Hydroponic	Leaf Na+/K+	salinity-stress	0.851837	0.00925538
66	Sun et al	2020	The Endophyte Pantoea alhagi NX-11 Alleviates Salt Stress Damage to Rice Seedlings by Secreting Exopolysaccharides	China	Pantoea	Gram Negative	Seedling	Hydroponic	Catalase (CAT) activity	salinity-stress	0.582942	0.00283496
66	Sun et al	2020	The Endophyte Pantoea alhagi NX-11 Alleviates Salt Stress Damage to Rice Seedlings by Secreting Exopolysaccharides	China	Pantoea	Gram Negative	Seedling	Hydroponic	Superoxide dismutase (SOD) activity	salinity-stress	0.197037	0.00188873
66	Sun et al	2020	The Endophyte Pantoea alhagi NX-11 Alleviates Salt Stress Damage to Rice Seedlings by Secreting Exopolysaccharides	China	Pantoea	Gram Negative	Seedling	Hydroponic	Peroxidase (POD) activity	salinity-stress	0.255948	0.00283632
66	Sun et al	2020	The Endophyte Pantoea alhagi NX-11 Alleviates Salt Stress Damage to Rice Seedlings by Secreting Exopolysaccharides	China	Pantoea	Gram Negative	Seedling	Hydroponic	Proline content	salinity-stress	0.425212	0.00242339
66	Sun et al	2020	The Endophyte Pantoea alhagi NX-11 Alleviates Salt Stress Damage to Rice Seedlings by Secreting Exopolysaccharides	China	Pantoea	Gram Negative	Seedling	Hydroponic	Malondialdehyde (MDA) content	salinity-stress	-0.321158	0.00120579
67	Szymańska et al	2020	Raising Beet Tolerance to Salinity through Bioaugmentation with Halotolerant Endophytes	Poland	Pseudomonas	Gram Negative	Seed	Growthroom	Proline content	salinity-stress	0.810204	0.1195
67	Szymańska et al	2020	Raising Beet Tolerance to Salinity through Bioaugmentation with Halotolerant Endophytes	Poland	Pseudomonas	Gram Negative	Seed	Growthroom	Germination rate	salinity-stress	0.661655	0.005
67	Szymańska et al	2020	Raising Beet Tolerance to Salinity through Bioaugmentation with Halotolerant Endophytes	Poland	Pseudomonas	Gram Negative	Seed	Growthroom	Total Chlorophyll	salinity-stress	0.216822	0.00270235
67	Szymańska et al	2020	Raising Beet Tolerance to Salinity through Bioaugmentation with Halotolerant Endophytes	Poland	Pseudomonas	Gram Negative	Seed	Growthroom	No. of leaves	salinity-stress	0.398662	0.00885636
67	Szymańska et al	2020	Raising Beet Tolerance to Salinity through Bioaugmentation with Halotolerant Endophytes	Poland	Pseudomonas	Gram Negative	Seed	Growthroom	Root length	salinity-stress	1.73167	0.0163503
67	Szymańska et al	2020	Raising Beet Tolerance to Salinity through Bioaugmentation with Halotolerant Endophytes	Poland	Pseudomonas	Gram Negative	Seed	Growthroom	Shoot length	salinity-stress	0.0233344	0.0271064
67	Szymańska et al	2020	Raising Beet Tolerance to Salinity through Bioaugmentation with Halotolerant Endophytes	Poland	Pseudomonas	Gram Negative	Seed	Growthroom	Total fresh biomass	salinity-stress	1.84423	0.0127482
67	Szymańska et al	2020	Raising Beet Tolerance to Salinity through Bioaugmentation with Halotolerant Endophytes	Poland	Pseudomonas	Gram Negative	Seed	Growthroom	Total dry biomass	salinity-stress	1.92181	0.132527
68	Szymańska et al	2020	Raising Beet Tolerance to Salinity through Bioaugmentation with Halotolerant Endophytes	Poland	Kushneria	Gram Negative	Seed	Growthroom	Proline content	salinity-stress	0.973449	0.126162
68	Szymańska et al	2020	Raising Beet Tolerance to Salinity through Bioaugmentation with Halotolerant Endophytes	Poland	Kushneria	Gram Negative	Seed	Growthroom	Germination rate	salinity-stress	0.830334	0.005
68	Szymańska et al	2020	Raising Beet Tolerance to Salinity through Bioaugmentation with Halotolerant Endophytes	Poland	Kushneria	Gram Negative	Seed	Growthroom	Total Chlorophyll	salinity-stress	0.189346	0.00156023
68	Szymańska et al	2020	Raising Beet Tolerance to Salinity through Bioaugmentation with Halotolerant Endophytes	Poland	Kushneria	Gram Negative	Seed	Growthroom	No. of leaves	salinity-stress	0.484725	0.00902747
68	Szymańska et al	2020	Raising Beet Tolerance to Salinity through Bioaugmentation with Halotolerant Endophytes	Poland	Kushneria	Gram Negative	Seed	Growthroom	Root length	salinity-stress	1.75406	0.0133194
68	Szymańska et al	2020	Raising Beet Tolerance to Salinity through Bioaugmentation with Halotolerant Endophytes	Poland	Kushneria	Gram Negative	Seed	Growthroom	Shoot length	salinity-stress	0.0412941	0.0327166
68	Szymańska et al	2020	Raising Beet Tolerance to Salinity through Bioaugmentation with Halotolerant Endophytes	Poland	Kushneria	Gram Negative	Seed	Growthroom	Total fresh biomass	salinity-stress	1.89104	0.0188191
68	Szymańska et al	2020	Raising Beet Tolerance to Salinity through Bioaugmentation with Halotolerant Endophytes	Poland	Kushneria	Gram Negative	Seed	Growthroom	Total dry biomass	salinity-stress	2.42775	0.124952
69	Szymańska et al	2019	Boosting the Brassica napus L. tolerance to salinity by the halotolerant strain Pseudomonasstutzeri ISE12	Poland	Pseudomonas	Gram Negative	Seed	Pot	Germination rate	salinity-stress	0.0844514	0.005
69	Szymańska et al	2019	Boosting the Brassica napus L. tolerance to salinity by the halotolerant strain Pseudomonasstutzeri ISE12	Poland	Pseudomonas	Gram Negative	Seed	Pot	Total Chlorophyll	salinity-stress	0.552645	0.00266124
69	Szymańska et al	2019	Boosting the Brassica napus L. tolerance to salinity by the halotolerant strain Pseudomonasstutzeri ISE12	Poland	Pseudomonas	Gram Negative	Seed	Pot	No. of leaves	salinity-stress	0.340364	0.00271208
69	Szymańska et al	2019	Boosting the Brassica napus L. tolerance to salinity by the halotolerant strain Pseudomonasstutzeri ISE12	Poland	Pseudomonas	Gram Negative	Seed	Pot	Root length	salinity-stress	0.566613	0.0183634
69	Szymańska et al	2019	Boosting the Brassica napus L. tolerance to salinity by the halotolerant strain Pseudomonasstutzeri ISE12	Poland	Pseudomonas	Gram Negative	Seed	Pot	Shoot length	salinity-stress	0.187501	0.0388745
69	Szymańska et al	2019	Boosting the Brassica napus L. tolerance to salinity by the halotolerant strain Pseudomonasstutzeri ISE12	Poland	Pseudomonas	Gram Negative	Seed	Pot	Total fresh biomass	salinity-stress	1.27694	0.0959187
69	Szymańska et al	2019	Boosting the Brassica napus L. tolerance to salinity by the halotolerant strain Pseudomonasstutzeri ISE12	Poland	Pseudomonas	Gram Negative	Seed	Pot	Total dry biomass	salinity-stress	1.39893	0.19184
69	Szymańska et al	2019	Boosting the Brassica napus L. tolerance to salinity by the halotolerant strain Pseudomonasstutzeri ISE12	Poland	Pseudomonas	Gram Negative	Seed	Pot	Proline content	salinity-stress	0.122704	0.316854
69	Szymańska et al	2019	Boosting the Brassica napus L. tolerance to salinity by the halotolerant strain Pseudomonasstutzeri ISE12	Poland	Pseudomonas	Gram Negative	Seed	Pot	Glutathione reductase	salinity-stress	-0.851403	0.122056
69	Szymańska et al	2019	Boosting the Brassica napus L. tolerance to salinity by the halotolerant strain Pseudomonasstutzeri ISE12	Poland	Pseudomonas	Gram Negative	Seed	Pot	Malondialdehyde (MDA) content	salinity-stress	0.13815	0.11118
70	Vaishnav et al	2020	Sphingobacterium sp. BHU-AV3 Induces Salt Tolerance in Tomato by Enhancing Antioxidant Activities and Energy Metabolism	India	Sphingomonas	Gram Negative	Seed	Pot	Shoot length	salinity-stress	0.367725	0.00734385
70	Vaishnav et al	2020	Sphingobacterium sp. BHU-AV3 Induces Salt Tolerance in Tomato by Enhancing Antioxidant Activities and Energy Metabolism	India	Sphingomonas	Gram Negative	Seed	Pot	Root length	salinity-stress	0.424883	0.0319621
70	Vaishnav et al	2020	Sphingobacterium sp. BHU-AV3 Induces Salt Tolerance in Tomato by Enhancing Antioxidant Activities and Energy Metabolism	India	Sphingomonas	Gram Negative	Seed	Pot	Relative water content (RWC)	salinity-stress	0.648027	0.00783828
70	Vaishnav et al	2020	Sphingobacterium sp. BHU-AV3 Induces Salt Tolerance in Tomato by Enhancing Antioxidant Activities and Energy Metabolism	India	Sphingomonas	Gram Negative	Seed	Pot	Total Chlorophyll	salinity-stress	0.441833	0.00587312
70	Vaishnav et al	2020	Sphingobacterium sp. BHU-AV3 Induces Salt Tolerance in Tomato by Enhancing Antioxidant Activities and Energy Metabolism	India	Sphingomonas	Gram Negative	Seed	Pot	Total fresh biomass	salinity-stress	0.430783	0.104675
70	Vaishnav et al	2020	Sphingobacterium sp. BHU-AV3 Induces Salt Tolerance in Tomato by Enhancing Antioxidant Activities and Energy Metabolism	India	Sphingomonas	Gram Negative	Seed	Pot	Leaf Na+	salinity-stress	-0.439951	0.0295271
70	Vaishnav et al	2020	Sphingobacterium sp. BHU-AV3 Induces Salt Tolerance in Tomato by Enhancing Antioxidant Activities and Energy Metabolism	India	Sphingomonas	Gram Negative	Seed	Pot	Leaf K+	salinity-stress	-0.300952	0.0256325
70	Vaishnav et al	2020	Sphingobacterium sp. BHU-AV3 Induces Salt Tolerance in Tomato by Enhancing Antioxidant Activities and Energy Metabolism	India	Sphingomonas	Gram Negative	Seed	Pot	Root Na+	salinity-stress	0.782759	0.0643822
70	Vaishnav et al	2020	Sphingobacterium sp. BHU-AV3 Induces Salt Tolerance in Tomato by Enhancing Antioxidant Activities and Energy Metabolism	India	Sphingomonas	Gram Negative	Seed	Pot	Root K+	salinity-stress	0.482426	0.00908697
70	Vaishnav et al	2020	Sphingobacterium sp. BHU-AV3 Induces Salt Tolerance in Tomato by Enhancing Antioxidant Activities and Energy Metabolism	India	Sphingomonas	Gram Negative	Seed	Pot	Leaf Na+/K+	salinity-stress	-1.28093	0.0893827
70	Vaishnav et al	2020	Sphingobacterium sp. BHU-AV3 Induces Salt Tolerance in Tomato by Enhancing Antioxidant Activities and Energy Metabolism	India	Sphingomonas	Gram Negative	Seed	Pot	Root Na+/K+	salinity-stress	-0.782759	0.127044
70	Vaishnav et al	2020	Sphingobacterium sp. BHU-AV3 Induces Salt Tolerance in Tomato by Enhancing Antioxidant Activities and Energy Metabolism	India	Sphingomonas	Gram Negative	Seed	Pot	Peroxidase (POD) activity	salinity-stress	-0.644	0.295367
70	Vaishnav et al	2020	Sphingobacterium sp. BHU-AV3 Induces Salt Tolerance in Tomato by Enhancing Antioxidant Activities and Energy Metabolism	India	Sphingomonas	Gram Negative	Seed	Pot	Superoxide dismutase (SOD) activity	salinity-stress	-0.374693	0.891761
71	Win et al	2018	The ACC deaminase expressing endophyte Pseudomonasspp. Enhances NaCl stress tolerance by reducing stress-related ethylene production, resulting in improved growth, photosynthetic performance, and ionic balance in tomato plants	Japan	Pseudomonas	Gram Negative	Soil	Pot	Leaf area	salinity-stress	0.238149	0.0039827
71	Win et al	2018	The ACC deaminase expressing endophyte Pseudomonasspp. Enhances NaCl stress tolerance by reducing stress-related ethylene production, resulting in improved growth, photosynthetic performance, and ionic balance in tomato plants	Japan	Pseudomonas	Gram Negative	Soil	Pot	Shoot length	salinity-stress	0.0830233	0.00623519
71	Win et al	2018	The ACC deaminase expressing endophyte Pseudomonasspp. Enhances NaCl stress tolerance by reducing stress-related ethylene production, resulting in improved growth, photosynthetic performance, and ionic balance in tomato plants	Japan	Pseudomonas	Gram Negative	Soil	Pot	Shoot fresh biomass	salinity-stress	0.177807	0.00651868
71	Win et al	2018	The ACC deaminase expressing endophyte Pseudomonasspp. Enhances NaCl stress tolerance by reducing stress-related ethylene production, resulting in improved growth, photosynthetic performance, and ionic balance in tomato plants	Japan	Pseudomonas	Gram Negative	Soil	Pot	Root fresh biomass	salinity-stress	0.303186	0.00745729
71	Win et al	2018	The ACC deaminase expressing endophyte Pseudomonasspp. Enhances NaCl stress tolerance by reducing stress-related ethylene production, resulting in improved growth, photosynthetic performance, and ionic balance in tomato plants	Japan	Pseudomonas	Gram Negative	Soil	Pot	Shoot dry biomass	salinity-stress	0.160343	0.0358328
71	Win et al	2018	The ACC deaminase expressing endophyte Pseudomonasspp. Enhances NaCl stress tolerance by reducing stress-related ethylene production, resulting in improved growth, photosynthetic performance, and ionic balance in tomato plants	Japan	Pseudomonas	Gram Negative	Soil	Pot	Total fresh biomass	salinity-stress	0.226773	0.0114045
71	Win et al	2018	The ACC deaminase expressing endophyte Pseudomonasspp. Enhances NaCl stress tolerance by reducing stress-related ethylene production, resulting in improved growth, photosynthetic performance, and ionic balance in tomato plants	Japan	Pseudomonas	Gram Negative	Soil	Pot	Stomatal conductance	salinity-stress	0.223144	0.0085
71	Win et al	2018	The ACC deaminase expressing endophyte Pseudomonasspp. Enhances NaCl stress tolerance by reducing stress-related ethylene production, resulting in improved growth, photosynthetic performance, and ionic balance in tomato plants	Japan	Pseudomonas	Gram Negative	Soil	Pot	Relative water content (RWC)	salinity-stress	0.158826	0.000484567
71	Win et al	2018	The ACC deaminase expressing endophyte Pseudomonasspp. Enhances NaCl stress tolerance by reducing stress-related ethylene production, resulting in improved growth, photosynthetic performance, and ionic balance in tomato plants	Japan	Pseudomonas	Gram Negative	Soil	Pot	Total Chlorophyll	salinity-stress	0.0543991	0.00054334
72	Win et al	2018	The ACC deaminase expressing endophyte Pseudomonasspp. Enhances NaCl stress tolerance by reducing stress-related ethylene production, resulting in improved growth, photosynthetic performance, and ionic balance in tomato plants	Japan	Pseudomonas	Gram Negative	Soil	Pot	Leaf area	salinity-stress	0.434932	0.00232209
72	Win et al	2018	The ACC deaminase expressing endophyte Pseudomonasspp. Enhances NaCl stress tolerance by reducing stress-related ethylene production, resulting in improved growth, photosynthetic performance, and ionic balance in tomato plants	Japan	Pseudomonas	Gram Negative	Soil	Pot	Shoot length	salinity-stress	0.274914	0.00561168
72	Win et al	2018	The ACC deaminase expressing endophyte Pseudomonasspp. Enhances NaCl stress tolerance by reducing stress-related ethylene production, resulting in improved growth, photosynthetic performance, and ionic balance in tomato plants	Japan	Pseudomonas	Gram Negative	Soil	Pot	Shoot fresh biomass	salinity-stress	0.36314	0.00416124
72	Win et al	2018	The ACC deaminase expressing endophyte Pseudomonasspp. Enhances NaCl stress tolerance by reducing stress-related ethylene production, resulting in improved growth, photosynthetic performance, and ionic balance in tomato plants	Japan	Pseudomonas	Gram Negative	Soil	Pot	Root fresh biomass	salinity-stress	0.419258	0.00763174
72	Win et al	2018	The ACC deaminase expressing endophyte Pseudomonasspp. Enhances NaCl stress tolerance by reducing stress-related ethylene production, resulting in improved growth, photosynthetic performance, and ionic balance in tomato plants	Japan	Pseudomonas	Gram Negative	Soil	Pot	Shoot dry biomass	salinity-stress	0.475424	0.0149254
72	Win et al	2018	The ACC deaminase expressing endophyte Pseudomonasspp. Enhances NaCl stress tolerance by reducing stress-related ethylene production, resulting in improved growth, photosynthetic performance, and ionic balance in tomato plants	Japan	Pseudomonas	Gram Negative	Soil	Pot	Total fresh biomass	salinity-stress	0.492476	0.00952821
72	Win et al	2018	The ACC deaminase expressing endophyte Pseudomonasspp. Enhances NaCl stress tolerance by reducing stress-related ethylene production, resulting in improved growth, photosynthetic performance, and ionic balance in tomato plants	Japan	Pseudomonas	Gram Negative	Soil	Pot	Photosynthetic rate	salinity-stress	0.207753	0.00200497
72	Win et al	2018	The ACC deaminase expressing endophyte Pseudomonasspp. Enhances NaCl stress tolerance by reducing stress-related ethylene production, resulting in improved growth, photosynthetic performance, and ionic balance in tomato plants	Japan	Pseudomonas	Gram Negative	Soil	Pot	Stomatal conductance	salinity-stress	0.223144	0.0085
72	Win et al	2018	The ACC deaminase expressing endophyte Pseudomonasspp. Enhances NaCl stress tolerance by reducing stress-related ethylene production, resulting in improved growth, photosynthetic performance, and ionic balance in tomato plants	Japan	Pseudomonas	Gram Negative	Soil	Pot	Relative water content (RWC)	salinity-stress	0.127253	0.000448355
72	Win et al	2018	The ACC deaminase expressing endophyte Pseudomonasspp. Enhances NaCl stress tolerance by reducing stress-related ethylene production, resulting in improved growth, photosynthetic performance, and ionic balance in tomato plants	Japan	Pseudomonas	Gram Negative	Soil	Pot	Total Chlorophyll	salinity-stress	0.139213	0.00038723
73	Xiong et al	2020	Root exudates-driven rhizosphere recruitment of the plant growth promoting rhizobacterium Bacillusflexus KLBMP 4941 and its growthpromoting effect on the coastal halophyte Limonium sinense under salt stress	China	Bacillus	Gram Positive	Soil	Pot	Root length	salinity-stress	0.543414	0.0100754
73	Xiong et al	2020	Root exudates-driven rhizosphere recruitment of the plant growth promoting rhizobacterium Bacillusflexus KLBMP 4941 and its growthpromoting effect on the coastal halophyte Limonium sinense under salt stress	China	Bacillus	Gram Positive	Soil	Pot	Shoot length	salinity-stress	0.321094	0.00415423
73	Xiong et al	2020	Root exudates-driven rhizosphere recruitment of the plant growth promoting rhizobacterium Bacillusflexus KLBMP 4941 and its growthpromoting effect on the coastal halophyte Limonium sinense under salt stress	China	Bacillus	Gram Positive	Soil	Pot	Total fresh biomass	salinity-stress	0.419484	0.0131837
73	Xiong et al	2020	Root exudates-driven rhizosphere recruitment of the plant growth promoting rhizobacterium Bacillusflexus KLBMP 4941 and its growthpromoting effect on the coastal halophyte Limonium sinense under salt stress	China	Bacillus	Gram Positive	Soil	Pot	Total Chlorophyll	salinity-stress	0.0711144	0.0110374
73	Xiong et al	2020	Root exudates-driven rhizosphere recruitment of the plant growth promoting rhizobacterium Bacillusflexus KLBMP 4941 and its growthpromoting effect on the coastal halophyte Limonium sinense under salt stress	China	Bacillus	Gram Positive	Soil	Pot	Proline content	salinity-stress	0.576018	0.0029166
73	Xiong et al	2020	Root exudates-driven rhizosphere recruitment of the plant growth promoting rhizobacterium Bacillusflexus KLBMP 4941 and its growthpromoting effect on the coastal halophyte Limonium sinense under salt stress	China	Bacillus	Gram Positive	Soil	Pot	Peroxidase (POD) activity	salinity-stress	0.635718	0.0138698
73	Xiong et al	2020	Root exudates-driven rhizosphere recruitment of the plant growth promoting rhizobacterium Bacillusflexus KLBMP 4941 and its growthpromoting effect on the coastal halophyte Limonium sinense under salt stress	China	Bacillus	Gram Positive	Soil	Pot	Catalase (CAT) activity	salinity-stress	0.400127	0.0593055
73	Xiong et al	2020	Root exudates-driven rhizosphere recruitment of the plant growth promoting rhizobacterium Bacillusflexus KLBMP 4941 and its growthpromoting effect on the coastal halophyte Limonium sinense under salt stress	China	Bacillus	Gram Positive	Soil	Pot	Superoxide dismutase (SOD) activity	salinity-stress	1.08706	0.0394024
74	Yang et al	2020	Burkholderia phytofirmans PsJN stimulate growth and yield of quinoa under salinity stress	Denmark	Burkholderia	Gram Negative	Seed	Pot	Shoot length	salinity-stress	0.109792	0.00091347
74	Yang et al	2020	Burkholderia phytofirmans PsJN stimulate growth and yield of quinoa under salinity stress	Denmark	Burkholderia	Gram Negative	Seed	Pot	Shoot fresh biomass	salinity-stress	0.112446	0.00185214
74	Yang et al	2020	Burkholderia phytofirmans PsJN stimulate growth and yield of quinoa under salinity stress	Denmark	Burkholderia	Gram Negative	Seed	Pot	Photosynthetic rate	salinity-stress	0.20493	0.00272269
74	Yang et al	2020	Burkholderia phytofirmans PsJN stimulate growth and yield of quinoa under salinity stress	Denmark	Burkholderia	Gram Negative	Seed	Pot	Stomatal conductance	salinity-stress	0.312522	0.000838865
74	Yang et al	2020	Burkholderia phytofirmans PsJN stimulate growth and yield of quinoa under salinity stress	Denmark	Burkholderia	Gram Negative	Seed	Pot	Relative water content (RWC)	salinity-stress	0.174488	0.00637605
74	Yang et al	2020	Burkholderia phytofirmans PsJN stimulate growth and yield of quinoa under salinity stress	Denmark	Burkholderia	Gram Negative	Seed	Pot	Leaf Na+	salinity-stress	-0.46912	0.00466658
74	Yang et al	2020	Burkholderia phytofirmans PsJN stimulate growth and yield of quinoa under salinity stress	Denmark	Burkholderia	Gram Negative	Seed	Pot	Leaf K+	salinity-stress	0.196183	0.0116299
74	Yang et al	2020	Burkholderia phytofirmans PsJN stimulate growth and yield of quinoa under salinity stress	Denmark	Burkholderia	Gram Negative	Seed	Pot	Abscisic acid	salinity-stress	-0.234551	0.00746634
74	Yang et al	2020	Burkholderia phytofirmans PsJN stimulate growth and yield of quinoa under salinity stress	Denmark	Burkholderia	Gram Negative	Seed	Pot	Catalase (CAT) activity	salinity-stress	0.693147	0.005
74	Yang et al	2020	Burkholderia phytofirmans PsJN stimulate growth and yield of quinoa under salinity stress	Denmark	Burkholderia	Gram Negative	Seed	Pot	Peroxidase (POD) activity	salinity-stress	-1.60944	0.005
74	Yang et al	2020	Burkholderia phytofirmans PsJN stimulate growth and yield of quinoa under salinity stress	Denmark	Burkholderia	Gram Negative	Seed	Pot	Superoxide dismutase (SOD) activity	salinity-stress	0.0180909	0.100454
75	Yang et al	2016	Enhancing salt tolerance in quinoa by halotolerant bacterial inoculation	Denmark	Enterobacter	Gram Negative	Seed	Pot	Shoot length	salinity-stress	0.0574109	0.000378064
75	Yang et al	2016	Enhancing salt tolerance in quinoa by halotolerant bacterial inoculation	Denmark	Enterobacter	Gram Negative	Seed	Pot	Shoot fresh biomass	salinity-stress	0.109896	0.000938748
75	Yang et al	2016	Enhancing salt tolerance in quinoa by halotolerant bacterial inoculation	Denmark	Enterobacter	Gram Negative	Seed	Pot	Photosynthetic rate	salinity-stress	-0.0559028	0.006929
75	Yang et al	2016	Enhancing salt tolerance in quinoa by halotolerant bacterial inoculation	Denmark	Enterobacter	Gram Negative	Seed	Pot	Stomatal conductance	salinity-stress	-0.106678	0.00931139
75	Yang et al	2016	Enhancing salt tolerance in quinoa by halotolerant bacterial inoculation	Denmark	Enterobacter	Gram Negative	Seed	Pot	Total Chlorophyll	salinity-stress	-0.0740218	0.0348161
75	Yang et al	2016	Enhancing salt tolerance in quinoa by halotolerant bacterial inoculation	Denmark	Enterobacter	Gram Negative	Seed	Pot	Abscisic acid	salinity-stress	-0.195855	0.00843777
75	Yang et al	2016	Enhancing salt tolerance in quinoa by halotolerant bacterial inoculation	Denmark	Enterobacter	Gram Negative	Seed	Pot	Relative water content (RWC)	salinity-stress	0.211675	0.00764287
75	Yang et al	2016	Enhancing salt tolerance in quinoa by halotolerant bacterial inoculation	Denmark	Enterobacter	Gram Negative	Seed	Pot	Leaf Na+	salinity-stress	-0.194274	0.00987694
75	Yang et al	2016	Enhancing salt tolerance in quinoa by halotolerant bacterial inoculation	Denmark	Enterobacter	Gram Negative	Seed	Pot	Leaf K+	salinity-stress	0.144306	0.0117618
76	Yang et al	2016	Enhancing salt tolerance in quinoa by halotolerant bacterial inoculation	Denmark	Bacillus	Gram Positive	Seed	Pot	Shoot length	salinity-stress	0.11441	0.000540743
76	Yang et al	2016	Enhancing salt tolerance in quinoa by halotolerant bacterial inoculation	Denmark	Bacillus	Gram Positive	Seed	Pot	Shoot fresh biomass	salinity-stress	0.162771	0.00121299
76	Yang et al	2016	Enhancing salt tolerance in quinoa by halotolerant bacterial inoculation	Denmark	Bacillus	Gram Positive	Seed	Pot	Photosynthetic rate	salinity-stress	0.161062	0.00716408
76	Yang et al	2016	Enhancing salt tolerance in quinoa by halotolerant bacterial inoculation	Denmark	Bacillus	Gram Positive	Seed	Pot	Stomatal conductance	salinity-stress	0.210227	0.00173238
76	Yang et al	2016	Enhancing salt tolerance in quinoa by halotolerant bacterial inoculation	Denmark	Bacillus	Gram Positive	Seed	Pot	Total Chlorophyll	salinity-stress	0.158889	0.00544702
76	Yang et al	2016	Enhancing salt tolerance in quinoa by halotolerant bacterial inoculation	Denmark	Bacillus	Gram Positive	Seed	Pot	Relative water content (RWC)	salinity-stress	0.178025	0.00613026
76	Yang et al	2016	Enhancing salt tolerance in quinoa by halotolerant bacterial inoculation	Denmark	Bacillus	Gram Positive	Seed	Pot	Leaf Na+	salinity-stress	-0.403637	0.0111778
76	Yang et al	2016	Enhancing salt tolerance in quinoa by halotolerant bacterial inoculation	Denmark	Bacillus	Gram Positive	Seed	Pot	Leaf K+	salinity-stress	0.190026	0.02406
77	Yoolong et al	2019	Modulation of salt tolerance in Thai jasmine rice (Oryza sativa L. cv. KDML105) by Streptomyces venezuelae ATCC 10712 expressing ACC deaminase	Thailand	Streptomyces	Gram Positive	Seedling	Hydroponic	Shoot length	salinity-stress	0.0935201	0.000621442
77	Yoolong et al	2019	Modulation of salt tolerance in Thai jasmine rice (Oryza sativa L. cv. KDML105) by Streptomyces venezuelae ATCC 10712 expressing ACC deaminase	Thailand	Streptomyces	Gram Positive	Seedling	Hydroponic	Root length	salinity-stress	0.119855	0.000729283
77	Yoolong et al	2019	Modulation of salt tolerance in Thai jasmine rice (Oryza sativa L. cv. KDML105) by Streptomyces venezuelae ATCC 10712 expressing ACC deaminase	Thailand	Streptomyces	Gram Positive	Seedling	Hydroponic	Shoot fresh biomass	salinity-stress	0.441833	0.00161845
77	Yoolong et al	2019	Modulation of salt tolerance in Thai jasmine rice (Oryza sativa L. cv. KDML105) by Streptomyces venezuelae ATCC 10712 expressing ACC deaminase	Thailand	Streptomyces	Gram Positive	Seedling	Hydroponic	Root fresh biomass	salinity-stress	0.526093	0.00841716
77	Yoolong et al	2019	Modulation of salt tolerance in Thai jasmine rice (Oryza sativa L. cv. KDML105) by Streptomyces venezuelae ATCC 10712 expressing ACC deaminase	Thailand	Streptomyces	Gram Positive	Seedling	Hydroponic	Shoot dry biomass	salinity-stress	0.435318	0.0107645
77	Yoolong et al	2019	Modulation of salt tolerance in Thai jasmine rice (Oryza sativa L. cv. KDML105) by Streptomyces venezuelae ATCC 10712 expressing ACC deaminase	Thailand	Streptomyces	Gram Positive	Seedling	Hydroponic	Root dry biomass	salinity-stress	0.454255	0.0162969
77	Yoolong et al	2019	Modulation of salt tolerance in Thai jasmine rice (Oryza sativa L. cv. KDML105) by Streptomyces venezuelae ATCC 10712 expressing ACC deaminase	Thailand	Streptomyces	Gram Positive	Seedling	Hydroponic	ACC-concentration	salinity-stress	-0.459953	0.00393649
77	Yoolong et al	2019	Modulation of salt tolerance in Thai jasmine rice (Oryza sativa L. cv. KDML105) by Streptomyces venezuelae ATCC 10712 expressing ACC deaminase	Thailand	Streptomyces	Gram Positive	Seedling	Hydroponic	Total Chlorophyll	salinity-stress	0	0.00694444
77	Yoolong et al	2019	Modulation of salt tolerance in Thai jasmine rice (Oryza sativa L. cv. KDML105) by Streptomyces venezuelae ATCC 10712 expressing ACC deaminase	Thailand	Streptomyces	Gram Positive	Seedling	Hydroponic	Proline content	salinity-stress	0.190838	0.00398171
77	Yoolong et al	2019	Modulation of salt tolerance in Thai jasmine rice (Oryza sativa L. cv. KDML105) by Streptomyces venezuelae ATCC 10712 expressing ACC deaminase	Thailand	Streptomyces	Gram Positive	Seedling	Hydroponic	Relative water content (RWC)	salinity-stress	0.328405	0.00171937
77	Yoolong et al	2019	Modulation of salt tolerance in Thai jasmine rice (Oryza sativa L. cv. KDML105) by Streptomyces venezuelae ATCC 10712 expressing ACC deaminase	Thailand	Streptomyces	Gram Positive	Seedling	Hydroponic	Leaf Na+	salinity-stress	-0.247231	0.0583546
77	Yoolong et al	2019	Modulation of salt tolerance in Thai jasmine rice (Oryza sativa L. cv. KDML105) by Streptomyces venezuelae ATCC 10712 expressing ACC deaminase	Thailand	Streptomyces	Gram Positive	Seedling	Hydroponic	Leaf K+	salinity-stress	0.792897	0.0339171
77	Yoolong et al	2019	Modulation of salt tolerance in Thai jasmine rice (Oryza sativa L. cv. KDML105) by Streptomyces venezuelae ATCC 10712 expressing ACC deaminase	Thailand	Streptomyces	Gram Positive	Seedling	Hydroponic	Malondialdehyde (MDA) content	salinity-stress	-0.240881	0.00161187
